# Supplementary material for: Unveiling the Role of Wetland Strategies in Antibiotic Risk Reduction across China by Machine Learning
Source: Environ Sci Technol. 2025 Jul 23;59(30):15865–76. doi: 10.1021/acs.est.5c02866 (PMC12329719; doi:10.1021/acs.est.5c02866)
Supplement: Supplementary file 2 [file es5c02866_si_002.xlsx]

## Sheet: Initial dataset
Number	References	Publish year	Country	Temperature	Area (m2)	Depth (m)	Types	Planting density (plants/m2)	HRT (d)	pH	Redox Potential (mV)	Conductivity (μs/cm)	DO (mg/L)	COD (mg/L)	TP (mg/L)	TN (mg/L)	NO3-N (mg/L)	NH3–N (mg/L)	Antibiotics(mg/L)	Days of operation (d)	Modified substrate (Y/N)	Aeration (Y/N)	Sulphonamides (%)	Tetracyclines (%)	Macrolides (%)	Quinolones (%)	Mean antibiotics RE (%)
1	Efficient removal of antibiotics in surface-flow constructed wetlands, with no observed impact on antibiotic resistance genes	2014	Sweden	9.2	29	0.6	FWSCWs	NA	5.7	6.5	NA	NA	NA	NA	NA	NA	NA	NA	0.0093	14	N	N	10.8	16.1	47.3	12.9	91.01
				9.2	29	0.6	FWSCWs	NA	5.7	6.5	NA	NA	NA	NA	NA	NA	NA	NA	0.0093	25	N	N	10.8	16.1	47.3	12.9	89.67
2	Fate and removal of antibiotics and antibiotic resistance genes in hybrid constructed wetlands	2019	China	22.3	0.96	0.8	HCWs	0.08	4	6.84	-222	546	0.17	80.5	2.52	26.7	2.52	10	0.0556	30	N	N	24.6	8.9	21.5	27.8	79.5
				22.7	0.96	0.8	HCWs	0.08	4	7.08	120	430	7.48	70.3	1.88	14.1	1.96	3.68	0.0556	30	N	Y	24.6	8.9	21.5	27.8	87
3	Occurrence and removal of quinolone, tetracycline, and macrolide antibiotics from urban wastewater in constructed wetlands	2020	China	29	0.48	0.8	SSFCWs	25	1.2	7	-239	NA	1.5	258	2.9	NA	NA	30	0.00279	180	N	N	0	1.4	4.4	94.2	21.1
				29	0.48	0.8	SSFCWs	0	2.4	7	-239	NA	1.5	258	2.9	NA	NA	30	0.00279	180	N	N	0	1.4	4.4	94.2	11.6
				29	0.48	0.8	SSFCWs	25	4.8	7	-239	NA	1.5	258	2.9	NA	NA	30	0.00279	180	N	N	0	1.4	4.4	94.2	22.6
				29	0.48	0.8	SSFCWs	25	2.4	7	-239	NA	1.5	258	2.9	NA	NA	30	0.00279	180	N	N	0	1.4	4.4	94.2	72.7
				29	0.48	0.8	SSFCWs	25	4.8	7	-239	NA	1.5	258	2.9	NA	NA	30	0.00279	180	N	N	0	1.4	4.4	94.2	63.5
				29	0.48	0.8	SSFCWs	0	1.2	7	-239	NA	1.5	258	2.9	NA	NA	30	0.00279	180	N	N	0	1.4	4.4	94.2	65.7
				29	0.48	0.8	SSFCWs	25	2.4	7	-239	NA	1.5	258	2.9	NA	NA	30	0.00279	180	N	N	0	1.4	4.4	94.2	78.9
				29	0.48	0.8	SSFCWs	25	4.8	7	-239	NA	1.5	258	2.9	NA	NA	30	0.00279	180	N	N	0	1.4	4.4	94.2	75.5
				29	0.48	0.8	SSFCWs	0	1.2	7	-239	NA	1.5	258	2.9	NA	NA	30	0.00279	180	N	N	0	1.4	4.4	94.2	66.2
				29	0.48	0.8	FWSCWs	0	4.8	7	-239	NA	1.5	258	2.9	NA	NA	30	0.00279	180	N	N	0	1.4	4.4	94.2	71.4
				29	0.48	0.8	FWSCWs	25	2.4	7	-239	NA	1.5	258	2.9	NA	NA	30	0.00279	180	N	N	0	1.4	4.4	94.2	70.8
				29	0.48	0.8	FWSCWs	25	1.2	7	-239	NA	1.5	258	2.9	NA	NA	30	0.00279	180	N	N	0	1.4	4.4	94.2	54.9
				16	0.48	0.8	SSFCWs	25	1.2	7.2	-242	NA	0.6	178	2.3	NA	NA	24.9	0.001077	360	N	N	0	21.7	26.9	51.4	49.8
				16	0.48	0.8	SSFCWs	0	2.4	7.2	-242	NA	0.6	178	2.3	NA	NA	24.9	0.001077	360	N	N	0	21.7	26.9	51.4	58
				16	0.48	0.8	SSFCWs	25	4.8	7.2	-242	NA	0.6	178	2.3	NA	NA	24.9	0.001077	360	N	N	0	21.7	26.9	51.4	34.9
				16	0.48	0.8	SSFCWs	25	2.4	7.2	-242	NA	0.6	178	2.3	NA	NA	24.9	0.001077	360	N	N	0	21.7	26.9	51.4	66.4
				16	0.48	0.8	SSFCWs	25	4.8	7.2	-242	NA	0.6	178	2.3	NA	NA	24.9	0.001077	360	N	N	0	21.7	26.9	51.4	63.1
				16	0.48	0.8	SSFCWs	0	1.2	7.2	-242	NA	0.6	178	2.3	NA	NA	24.9	0.001077	360	N	N	0	21.7	26.9	51.4	71.3
				16	0.48	0.8	SSFCWs	25	2.4	7.2	-242	NA	0.6	178	2.3	NA	NA	24.9	0.001077	360	N	N	0	21.7	26.9	51.4	61.5
				16	0.48	0.8	SSFCWs	25	4.8	7.2	-242	NA	0.6	178	2.3	NA	NA	24.9	0.001077	360	N	N	0	21.7	26.9	51.4	53.4
				16	0.48	0.8	SSFCWs	0	1.2	7.2	-242	NA	0.6	178	2.3	NA	NA	24.9	0.001077	360	N	N	0	21.7	26.9	51.4	62.2
				16	0.48	0.8	FWSCWs	0	4.8	7.2	-242	NA	0.6	178	2.3	NA	NA	24.9	0.001077	360	N	N	0	21.7	26.9	51.4	71.8
				16	0.48	0.8	FWSCWs	25	2.4	7.2	-242	NA	0.6	178	2.3	NA	NA	24.9	0.001077	360	N	N	0	21.7	26.9	51.4	72.5
				16	0.48	0.8	FWSCWs	25	1.2	7.2	-242	NA	0.6	178	2.3	NA	NA	24.9	0.001077	360	N	N	0	21.7	26.9	51.4	61.2
4	Potential of Constructed Wetlands for Removal of Antibiotics from Saline Aquaculture Effluents	2015	Portugal	25	0.12	0.3	SSFCWs	333	0.25	7	NA	NA	NA	235	18.3	NA	627	209	0.2	63	N	N	0	50	0	50	90
5	Removal and factors influencing removal of sulfonamides and trimethoprim from domestic sewage in constructed wetlands	2013	China	29.3	0.48	0.8	SSFCWs	25	1.6	7	-239	NA	NA	258	NA	NA	NA	NA	0.0008	180	N	N	86.1	0	0	0	46.6
				29.3	0.48	0.8	SSFCWs	0	3.2	7	-239	NA	NA	258	NA	NA	NA	NA	0.0008	180	N	N	86.1	0	0	0	45.5
				29.3	0.48	0.8	SSFCWs	25	6.4	7	-239	NA	NA	258	NA	NA	NA	NA	0.0008	180	N	N	86.1	0	0	0	72.2
				29.3	0.48	0.8	SSFCWs	25	3.2	7	-239	NA	NA	258	NA	NA	NA	NA	0.0008	180	N	N	86.1	0	0	0	73.3
				29.3	0.48	0.8	SSFCWs	25	6.4	7	-239	NA	NA	258	NA	NA	NA	NA	0.0008	180	N	N	86.1	0	0	0	78.9
				29.3	0.48	0.8	SSFCWs	0	1.6	7	-239	NA	NA	258	NA	NA	NA	NA	0.0008	180	N	N	86.1	0	0	0	66.7
				29.3	0.48	0.8	FWSCWs	25	3.2	7	-239	NA	NA	258	NA	NA	NA	NA	0.0008	180	N	N	86.1	0	0	0	72.7
				29.3	0.48	0.8	FWSCWs	25	6.4	7	-239	NA	NA	258	NA	NA	NA	NA	0.0008	180	N	N	86.1	0	0	0	74.1
				29.3	0.48	0.8	FWSCWs	0	1.6	7	-239	NA	NA	258	NA	NA	NA	NA	0.0008	180	N	N	86.1	0	0	0	71.2
				29.3	0.48	0.8	FWSCWs	0	6.4	7	-239	NA	NA	258	NA	NA	NA	NA	0.0008	180	N	N	86.1	0	0	0	83.6
				29.3	0.48	0.8	FWSCWs	25	3.2	7	-239	NA	NA	258	NA	NA	NA	NA	0.0008	180	N	N	86.1	0	0	0	73.8
				29.3	0.48	0.8	FWSCWs	25	1.6	7	-239	NA	NA	258	NA	NA	NA	NA	0.0008	180	N	N	86.1	0	0	0	78.3
				16	0.48	0.8	SSFCWs	25	1.6	7.2	-242	NA	NA	178	NA	NA	NA	NA	0.00199	360	N	N	97.5	0	0	0	76.3
				16	0.48	0.8	SSFCWs	0	3.2	7.2	-242	NA	NA	178	NA	NA	NA	NA	0.00199	360	N	N	97.5	0	0	0	83.7
				16	0.48	0.8	SSFCWs	25	6.4	7.2	-242	NA	NA	178	NA	NA	NA	NA	0.00199	360	N	N	97.5	0	0	0	74
				16	0.48	0.8	SSFCWs	25	3.2	7.2	-242	NA	NA	178	NA	NA	NA	NA	0.00199	360	N	N	97.5	0	0	0	71
				16	0.48	0.8	SSFCWs	25	6.4	7.2	-242	NA	NA	178	NA	NA	NA	NA	0.00199	360	N	N	97.5	0	0	0	75.3
				16	0.48	0.8	SSFCWs	0	1.6	7.2	-242	NA	NA	178	NA	NA	NA	NA	0.00199	360	N	N	97.5	0	0	0	67.7
				16	0.48	0.8	FWSCWs	25	3.2	7.2	-242	NA	NA	178	NA	NA	NA	NA	0.00199	360	N	N	97.5	0	0	0	70.1
				16	0.48	0.8	FWSCWs	25	6.4	7.2	-242	NA	NA	178	NA	NA	NA	NA	0.00199	360	N	N	97.5	0	0	0	71.3
				16	0.48	0.8	FWSCWs	0	1.6	7.2	-242	NA	NA	178	NA	NA	NA	NA	0.00199	360	N	N	97.5	0	0	0	68.3
				16	0.48	0.8	FWSCWs	0	6.4	7.2	-242	NA	NA	178	NA	NA	NA	NA	0.00199	360	N	N	97.5	0	0	0	74.2
				16	0.48	0.8	FWSCWs	25	3.2	7.2	-242	NA	NA	178	NA	NA	NA	NA	0.00199	360	N	N	97.5	0	0	0	70.7
				16	0.48	0.8	FWSCWs	25	1.6	7.2	-242	NA	NA	178	NA	NA	NA	NA	0.00199	360	N	N	97.5	0	0	0	67.4
6	Fate of antibiotics from swine wastewater in constructed wetlands with different flow configurations	2019	China	20	6	1	FWSCWs	18	15	7	NA	NA	NA	1070	75	715	NA	NA	0.06	360	N	N	0	50	0	50	86.5
				20	12	1	SSFCWs	18	16	7	NA	NA	NA	1070	75	715	NA	NA	0.06	360	N	N	0	50	0	50	95
				20	6	1	SSFCWs	18	14	7	NA	NA	NA	1070	75	715	NA	NA	0.06	360	N	N	0	50	0	50	98
7	Constructed Wetland Revealed Efficient Sulfamethoxazole Removal but Enhanced the Spread of Antibiotic Resistance Genes	2020	China	26	0.05	0.65	SSFCWs	NA	7	NA	NA	NA	NA	500	20	150	NA	40	0.02	360	N	N	100	0	0	0	98.9
				26	0.05	0.65	SSFCWs	NA	7	NA	NA	NA	NA	500	20	150	NA	40	0.05	360	N	N	100	0	0	0	99.6
				26	0.05	0.65	SSFCWs	NA	7	NA	NA	NA	NA	500	20	150	NA	40	0.1	360	N	N	100	0	0	0	99.7
				26	0.05	0.65	SSFCWs	NA	7	NA	NA	NA	NA	500	20	150	NA	40	0.2	360	N	N	100	0	0	0	99.7
8	Algae-bacteria symbiotic constructed wetlands for antibiotic wastewater purification and biological response	2022	China	25	0.03	0.16	FWSCWs	0	7	NA	NA	NA	NA	232	4.76	46.52	23.26	23.26	35	7	Y	N	0	0	0	0	80
9	REMOVAL EFFICIENCY OF HORIZONTAL SUBSURFACE FLOW WETLANDS FOR VETERINARY PHARMACEUTICALS	2011	Canada	17.27	9.29	0.75	FWSCWs	6.6	4.06	7.32	-14.57	NA	0.27	NA	NA	NA	NA	NA	0.01	360	N	N	0	0	0	0	47
				17.27	9.29	0.75	FWSCWs	6.6	4.06	7.32	-14.57	NA	0.27	NA	NA	NA	NA	NA	0.05	360	N	N	0	0	0	0	45.1
				17.27	9.29	0.75	FWSCWs	6.6	4.06	7.32	-14.57	NA	0.27	NA	NA	NA	NA	NA	0.1	360	N	N	0	0	0	0	42.7
				17.57	9.29	0.75	FWSCWs	6.6	4.06	7.18	-12.3	NA	0.38	NA	NA	NA	NA	NA	0.5	360	N	N	0	0	0	0	42.7
				17.57	9.29	0.75	FWSCWs	6.6	4.06	7.18	-12.3	NA	0.38	NA	NA	NA	NA	NA	1	360	N	N	0	0	0	0	39.4
10	The Removal of Antibiotics in Relation to a Microbial Community in an Integrated Constructed Wetland for Tail Water Decontamination	2020	China	16.9	79950	1.12	HCWs	NA	1.5	NA	NA	NA	5.3	56	0.37	14	NA	4.1	0.00184	360	N	N	7.1	0	5.9	87	79.5
				30.1	79950	1.12	HCWs	NA	1.5	NA	NA	NA	5.3	56	0.37	14	NA	4.1	0.00163	360	N	N	8.6	0	5.5	85.9	64.1
11	Elimination of veterinary antibiotics and antibiotic resistance genes from swine wastewater in the vertical flow constructed wetlands	2013	China	NA	1	0.7	SSFCWs	15	1.25	NA	NA	NA	NA	NA	NA	NA	NA	NA	0.2749	113	N	N	29.9	33.5	0	36.6	87.8
12	Removal of antibiotics and antibiotic resistance genes from domestic sewage by constructed wetlands: Optimization of wetland substrates and hydraulic loading	2016	China	17.9	0.48	0.8	SSFCWs	12.5	8	7.96	155	130	0.22	117	NA	54.9	NA	29.7	0.0117	420	N	N	0.9	0	99	0.1	80.4
				17.9	0.48	0.8	SSFCWs	12.5	4	7.96	155	130	0.22	117	NA	54.9	NA	29.7	0.0117	420	N	N	0.9	0	99	0.1	58.6
				17.9	0.48	0.8	SSFCWs	12.5	2.67	7.96	155	130	0.22	117	NA	54.9	NA	29.7	0.0117	420	N	N	0.9	0	99	0.1	42.3
13	Constructed Wetlands as Nature-Based Solutions for the Removal of Antibiotics: Performance, Microbial Response, and Emergence of Antimicrobial Resistance (AMR)	2022	China	30	0.07	1	SSFCWs	40	4	7.9	NA	NA	NA	160	4.7	NA	NA	48	0.74	90	N	N	0	100	0	0	63
				30	0.07	1	SSFCWs	40	4	7.9	NA	NA	NA	160	4.7	NA	NA	48	0.74	90	Y	N	0	100	0	0	82.75
				30	0.07	1	SSFCWs	0	4	7.9	NA	NA	NA	160	4.7	NA	NA	48	0.74	90	Y	N	0	100	0	0	71.5
14	Removal of Antibiotics and Nutrients by Vetiver Grass (Chrysopogon zizanioides) from a Plug Flow Reactor Based Constructed Wetland Model	2021	America	25	0.98	0.58	FCWs	20	7	6.8	NA	801	7.3	62	12.3	14.4	NA	NA	20	7	N	N	0	50	0	50	95
15	Removal characteristics and mechanism of antibiotics using constructed wetlands	2016	Korea	NA	4492	0.89	FCWs	NA	2	NA	NA	NA	NA	NA	NA	NA	NA	NA	48.23	210	N	Y	77.8	21.3	0	0.2	60
16	New insights on the combined removal of antibiotics and ARGs in urban wastewater through the use of two configurations of vertical subsurface flow constructed wetlands	2021	Spain	23.2	1.5	0.8	SSFCWs	NA	6	7.2	-65	2300	0.2	232	5.5	56	0	19	0.0024	180	N	N	15.6	0	23.3	48.25	79.6
17	Vertical up-flow constructed wetlands exhibited efficient antibiotic removal but induced antibiotic resistance genes in effluent	2018	China	30	0.03	0.55	SSFCWs	333	2.5	NA	NA	NA	NA	240	0.9	5.2	0	5.2	0.4	180	N	N	50	50	0	0	99.52
				30	0.03	0.55	SSFCWs	333	2.5	NA	NA	NA	NA	240	0.9	5.2	0	5.2	1	180	N	N	50	50	0	0	99.73
				30	0.03	0.55	SSFCWs	333	2.5	NA	NA	NA	NA	240	0.9	5.2	0	5.2	1.6	180	N	N	50	50	0	0	99.8
18	Simultaneous reduction of antibiotics leakage and methane emission from constructed wetland by integrating microbial fuel cell	2021	China	25	0.03	0.38	SSFCWs	133	3	NA	NA	NA	NA	213.4	1.1	8.4	0	8.4	4	120	Y	N	50	0	0	50	97.72
				25	0.03	0.38	SSFCWs	0	3	NA	NA	NA	NA	213.4	1.1	8.4	0	8.4	4	120	Y	N	50	0	0	50	97.66
19	Fate of fluoroquinolone antibiotics in Vietnamese coastal wetland ecosystem	2012	Vietnam	NA	0.07	0.25	FCWs	71	10	7.3	NA	27000	NA	66	NA	NA	NA	NA	10	10	N	N	0	0	0	100	39
20	Removal of tetracycline and chloramphenicol through constructed wetlands: Roles of plants, substrates, and microbial fuel cells	2023	Peru	22	0.12	0.3	FCWs	333	50	7.7	25	900	0.9	NA	NA	NA	NA	NA	0.00612	50	Y	N	0	69.4	0	0	99.6
21	Removal of antibiotics and resistance genes from swine wastewater using vertical flow constructed wetlands: Effect of hydraulic flow direction and substrate type	2017	China	NA	0.05	0.6	SSFCWs	80	1.9	NA	NA	NA	NA	NA	NA	NA	NA	NA	0.53	90	N	N	0	52.8	0	47.2	98.3
				NA	0.05	0.6	SSFCWs	80	5.8	NA	NA	NA	NA	NA	NA	NA	NA	NA	0.53	90	N	N	0	52.8	0	47.2	97.2
				NA	0.05	0.6	SSFCWs	80	1.6	NA	NA	NA	NA	NA	NA	NA	NA	NA	0.53	90	N	N	0	52.8	0	47.2	97.3
				NA	0.05	0.6	SSFCWs	80	4.9	NA	NA	NA	NA	NA	NA	NA	NA	NA	0.53	90	N	N	0	52.8	0	47.2	94.7
22	Biodegradation of sulfonamides in both oxic and anoxic zones of vertical flow constructed wetland and the potential degraders	2020	China	NA	0.05	0.8	SSFCWs	100	4.5	NA	NA	NA	NA	300	12	48	0	48	0.3	60	N	N	100	0	0	0	59
23	Mechanism involved in the treatment of sulfamethoxazole in wastewater using a constructed wetland microbial fuel cell system	2021	China	25	0.03	0.55	SSFCWs	333	3	NA	NA	NA	NA	426.8	112	35.1	0	35.1	4	70	N	N	100	0	0	0	60
				25	0.03	0.55	SSFCWs	333	3	NA	NA	NA	NA	426.8	112	35.1	0	35.1	4	70	Y	N	100	0	0	0	71.5
24	Removal of veterinary antibiotics in constructed wetland microcosms – Response of bacterial communities	2019	Portugal	23	0.12	0.3	SSFCWs	667	7	NA	NA	NA	NA	2354	130	NA	0.29	2.4	0.1	126	N	N	0	0	0	100	98.4
				23	0.12	0.3	SSFCWs	667	7	NA	NA	NA	NA	2354	130	NA	0.29	2.4	0.1	126	N	N	0	0	0	0	85
				23	0.12	0.3	SSFCWs	667	7	NA	NA	NA	NA	2354	130	NA	0.29	2.4	0.2	126	N	N	0	0	0	50	91.7
25	Fate of an antibiotic and its effects on nitrogen transformation functional bacteria in integrated vertical flow constructed wetlands	2021	China	25	0.017	1	SSFCWs	294	2	NA	NA	NA	NA	559.79	4.31	32.34	10.59	20.63	0.1	360	N	N	100	0	0	0	95
26	Determination of the fate of antibiotic resistance genes and the response mechanism of plants during enhanced antibiotic degradation in a bioelectrochemical-constructed wetland system	2023	China	NA	0.017	0.8	SSFCWs	176	1	NA	NA	NA	NA	103	2.6	35.5	20.5	14.5	0.3	100	Y	N	0	0	0	0	82
				NA	0.017	0.8	SSFCWs	176	1	NA	NA	NA	NA	103	2.6	35.5	20.5	14.5	1	100	Y	N	0	0	0	0	80
				NA	0.017	0.8	SSFCWs	176	1	NA	NA	NA	NA	103	2.6	35.5	20.5	14.5	3	100	Y	N	0	0	0	0	84
				NA	0.017	0.8	SSFCWs	176	1	NA	NA	NA	NA	103	2.6	35.5	20.5	14.5	9	100	Y	N	0	0	0	0	88
				NA	0.017	0.8	SSFCWs	176	1	NA	NA	NA	NA	103	2.6	35.5	20.5	14.5	30	100	Y	N	0	0	0	0	90.2
27	Determination and removal of antibiotics in secondary effluent using a horizontal subsurface flow constructed wetland	2013	China	NA	1	0.8	SSFCWs	18	21.5	NA	NA	NA	NA	57.85	1.06	23.8	NA	10.65	0.00152	120	N	N	77.4	0	2.8	19.8	60.4
28	Irrigation using hybrid constructed wetland treated domestic sewage: Uptake of phthalic acid esters and antibiotics by Ipomoea aquatica forssk	2021	China	26	1.44	0.8	HCWs	NA	12	7	NA	536000	NA	207.2	2.9	25.6	NA	NA	0.00334	NA	N	N	69.5	1.8	10.8	17.9	74.7
29	Antibiotic removal and microbial response mechanism in constructed wetlands treating aquaculture wastewater containing veterinary drugs	2023	China	19.8	0.16	0.25	SSFCWs	6	1	7.94	90	NA	9.31	326	1.17	10	NA	0.7	37.59	NA	N	N	82.9	0	0	0	13.7
				19.8	0.16	0.25	SSFCWs	6	2	7.94	90	NA	9.31	326	1.17	10	NA	0.7	37.59	NA	N	N	82.9	0	0	0	17.8
				19.8	0.16	0.25	SSFCWs	6	3	7.94	90	NA	9.31	326	1.17	10	NA	0.7	37.59	NA	N	N	82.9	0	0	0	20.6
30	High removal efficiencies of antibiotics and low accumulation of antibiotic resistant genes obtained in microbial fuel cell-constructed wetlands intensified by sponge iron	2022	China	25	0.028	0.49	SSFCWs	107	3	NA	250	NA	NA	213.4	1.13	NA	NA	8.4	0.15	99	Y	N	66.7	33.3	0	0	93.1
31	Removal performance of antibiotics and antibiotic resistance genes in swine wastewater by integrated vertical-flow constructed wetlands with zeolite substrate	2020	China	18	0.08	0.4	SSFCWs	0	7	NA	NA	NA	NA	NA	NA	450	2.86	NA	0.0008	360	N	N	96	4	0	0	79.5
				18	0.08	0.4	SSFCWs	NA	7	NA	NA	NA	NA	NA	NA	450	2.86	NA	0.0008	360	N	N	96	4	0	0	78.4
32	Influence of Two-Stage Combinations of Constructed Wetlands on the Removal of Antibiotics, Antibiotic Resistance Genes and Nutrients from Goose Wastewater	2019	China	NA	0.6	0.8	HCWs	NA	6	NA	NA	NA	NA	25.65	13.39	25.55	5.53	4.74	1.517	84	N	N	0	1.1	98.9	0	99
33	Hybrid constructed wetlands as post-treatment of blackwater: An assessment of the removal of antibiotics	2021	Brazil	14.8	1.21	0.6	HCWs	NA	4.1	7.8	2115	NA	NA	254	28	227	NA	145	0.0004426	63	N	N	0	0	0	100	85.6
				18.9	1.21	0.6	HCWs	NA	2.9	7.8	2845	NA	NA	290	32	186	NA	71	0.0004426	91	N	N	0	0	0	100	99
				21.1	1.21	0.6	HCWs	NA	1.4	7.8	2661	NA	NA	360	30	211	NA	101	0.0004426	126	N	N	0	0	0	100	95
				22.3	1.21	0.6	HCWs	NA	4.1	7.8	2356	NA	NA	83	25	233	NA	133	0.0004426	182	N	N	0	0	0	100	92.9
34	Removal of antibiotics and antibiotic resistance genes from domestic sewage by constructed wetlands: Effect of flow configuration and plant species	2016	China	25.6	0.48	0.8	FCWs	12.5	4	7.78	-169	626	1	109	4.67	60.7	NA	34.7	0.00086	300	N	N	0.5	0	98.6	0	76
				25.6	0.48	0.8	SSFCWs	12.5	4	7.78	-169	626	1	109	4.67	60.7	NA	34.7	0.00086	300	N	N	0.5	0	98.6	0	90
				25.6	0.48	0.8	SSFCWs	0	4	7.78	-169	626	1	109	4.67	60.7	NA	34.7	0.00086	300	N	N	0.5	0	98.6	0	81
35	Removal efficiency, kinetic, and behavior of antibiotics from sewage treatment plant effluent in a hybrid constructed wetland and a layered biological filter	2021	China	26.2	300	1.1	HCWs	8	24	6.5	NA	NA	6	14.3	NA	NA	NA	NA	0.00138	NA	N	N	8.7	0.6	76.6	11.5	60.7
36	Removal of veterinary antibiotics, alkylphenolic compounds, and estrogens from the Wuluo constructed wetland in southern Taiwan	2015	China	NA	90000	0.8	HCWs	NA	2.19	NA	NA	NA	NA	NA	NA	NA	NA	NA	0.0005	540	N	N	35.5	43.5	0	6	94.3
37	Enhanced Degradation of Ciprofloxacin in Floating Treatment Wetlands Augmented with Bacterial Cells Immobilized on Iron Oxide Nanoparticles	2022	Pakistan	NA	0.04	0.5	FCWs	25	5	7.6	NA	NA	NA	220	NA	NA	NA	NA	100	5	Y	N	0	0	0	100	24
38	Performance and mechanism of SMX removal in an electrolysis-integrated tidal flow constructed wetland at low temperature	2022	China	8	0.007	0.6	SSFCWs	NA	2	NA	NA	NA	NA	60	1.17	NA	4.5	NA	1	100	N	N	100	0	0	0	10.49
				8	0.007	0.6	SSFCWs	NA	2	NA	NA	NA	NA	60	1.17	NA	4.5	NA	1	100	Y	N	100	0	0	0	52.53
39	Removal of ionophoric antibiotics in free water surface constructed wetlands	2012	Canada	20.44	9.29	0.75	FWSCWs	6.6	2.2	7.5	110	NA	4	NA	0.3	NA	10	NA	0.1	28	N	N	0	0	0	0	32.3
				20.44	9.29	0.75	FWSCWs	6.6	2.2	7.5	110	NA	4	NA	0.3	NA	10	NA	0.5	28	N	N	0	0	0	0	39.8
				20.44	9.29	0.75	FWSCWs	6.6	2.2	7.5	110	NA	4	NA	0.3	NA	10	NA	1	28	N	N	0	0	0	0	26
40	The fate of tetracycline in vegetated mesocosmic wetlands and its impact on the water quality and epiphytic microbes	2021	China	15.43	0.18	0.46	SSFCWs	NA	14	7.04	389	459	6.89	10	0.2	4	NA	NA	0.05	14	N	N	0	100	0	0	99.7
				15.43	0.18	0.46	SSFCWs	NA	14	7.04	389	459	6.89	10	0.2	4	NA	NA	8	14	N	N	0	100	0	0	99.7
41	Performance of full scale constructed wetlands in removing antibiotics and antibiotic resistance genes	2021	Netherlands	16	7010	1.33	SSFCWs	NA	1	7.1	NA	NA	4.5	35	0.19	5	1.5	1	0.02	NA	N	N	9.5	60	10.5	2.5	69
				16	17820	1.33	SSFCWs	NA	3	7.1	NA	NA	4.5	35	0.19	5	1.5	1	0.02	NA	N	N	9.5	60	10.5	2.5	72
42	Effects of graphite and Mn ore media on electro-active bacteria enrichment and fate of antibiotic and corresponding resistance gene in up flow microbial fuel cell constructed wetland	2019	China	27	0.03	0.38	SSFCWs	100	2.5	NA	NA	NA	NA	213.4	0.33	NA	NA	6.54	4	140	Y	N	50	0	0	50	81.8
43	Impact of biochar amendment on antibiotic removal and ARGs accumulation in constructed wetlands for low C/N wastewater treatment	2023	China	14.38	0.017	0.45	SSFCWs	470	10	7.41	342.73	973.92	11.18	60	3.6	20	12	8	0.15	100	Y	N	100	0	0	0	65.3
			China	14.38	0.017	0.45	SSFCWs	470	10	7.41	342.73	973.92	11.18	60	3.6	20	12	8	0.15	100	N	N	100	0	0	0	28.5
44	Removal of sulfamethoxazole from salt-laden wastewater in constructed wetlands affected by plant species, salinity levels and co-existing contaminants	2018	China	25.5	0.6	0.38	SSFCWs	66	10	6.35	NA	7000	NA	NA	2	12	10	2	0.0016	NA	N	N	100	0	0	0	65.7
				25.5	0.6	0.38	SSFCWs	66	10	6.35	NA	10000	NA	NA	2	12	10	2	0.0016	NA	N	N	100	0	0	0	64
				25.5	0.6	0.38	SSFCWs	66	10	6.35	NA	15000	NA	NA	2	12	10	2	0.0016	NA	N	N	100	0	0	0	64.5
				25.5	0.6	0.38	SSFCWs	66	10	6.35	NA	30000	NA	NA	2	12	10	2	0.0016	NA	N	N	100	0	0	0	50.2
				25.5	0.6	0.38	SSFCWs	66	10	6.35	NA	7000	NA	NA	4	37.5	31	6.5	0.0023	NA	N	N	100	0	0	0	70.5
				25.5	0.6	0.38	SSFCWs	66	10	6.35	NA	10000	NA	NA	4	37.5	31	6.5	0.0023	NA	N	N	100	0	0	0	70
				25.5	0.6	0.38	SSFCWs	66	10	6.35	NA	15000	NA	NA	4	37.5	31	6.5	0.0023	NA	N	N	100	0	0	0	69
				25.5	0.6	0.38	SSFCWs	66	10	6.35	NA	30000	NA	NA	4	37.5	31	6.5	0.0023	NA	N	N	100	0	0	0	63.2
45	Effect of plant physiological characteristics on the removal of conventional and emerging pollutants from aquaculture wastewater by constructed wetlands	2019	China	NA	0.6	0.8	SSFCWs	50	3	NA	NA	NA	2.45	66.6	0.23	3.6	0.51	2.35	0.00018	120	N	N	74.7	0	0	25.3	70
				NA	0.6	0.8	SSFCWs	50	3	NA	NA	NA	2.45	66.6	0.23	3.6	0.51	2.35	0.00018	120	N	N	74.7	0	0	25.3	61.5
46	Evaluation of a constructed wetland for wastewater treatment: Addressing emerging organic contaminants and antibiotic resistant bacteria	2019	Greece	14.4	0.5	0.5	SSFCWs	0	1	NA	NA	NA	NA	NA	NA	NA	NA	NA	6	14	N	N	83.3	0	0	16.7	10.9
				16.2	1	0.5	SSFCWs	0	1	NA	NA	NA	NA	NA	NA	NA	NA	NA	6	14	N	N	83.3	0	0	16.7	38.3
				21.9	1	0.5	SSFCWs	5	1	NA	NA	NA	NA	NA	NA	NA	NA	NA	0.75	14	N	N	66.7	0	0	33.3	29.3
				29.7	1	0.5	SSFCWs	5	2	NA	NA	NA	NA	NA	NA	NA	NA	NA	0.75	14	N	N	66.7	0	0	33.3	66
47	Behavior assessment of sulfonamides and N4-acetyl sulfonamides from wastewater effluent in subsurface constructed wetlands: Removal, distribution, and biotransformation	2020	China	NA	51	1.1	HCWs	NA	1	6.69	446	NA	5.45	19.1	1.2	10.54	8.43	0.55	0.0001	13	N	N	100	0	0	0	79
				NA	51	1.1	HCWs	0	1	6.69	446	NA	5.45	19.1	1.2	10.54	8.43	0.55	0.0001	13	N	N	100	0	0	0	69
				25.3	0.14	0.5	SSFCWs	21	1	7.6	NA	NA	2.7	58.8	2.86	15.1	2.52	9.59	0.036	13	N	N	100	0	0	0	62
				25.3	0.14	0.5	SSFCWs	0	1	7.6	NA	NA	2.7	58.8	2.86	15.1	2.52	9.59	0.036	13	N	N	100	0	0	0	54.1
48	The simultaneous antibiotics and nitrogen removal in vertical flow constructed wetlands: Effects of substrates and responses of microbial functions	2020	China	23.5	0.2	0.6	SSFCWs	30	3	7.13	NA	NA	9.17	307.93	NA	40.28	3.15	30.56	0.1	120	N	Y	50	0	0	50	66.28
				23.5	0.2	0.6	SSFCWs	30	3	7.13	NA	NA	9.17	307.93	NA	40.28	3.15	30.56	0.1	120	Y	Y	50	0	0	50	72.31
				23.5	0.2	0.6	SSFCWs	30	3	7.13	NA	NA	9.17	307.93	NA	40.28	3.15	30.56	0.1	120	Y	Y	50	0	0	50	81.54
49	Comparison of constructed wetland performance coupled with aeration and tubesettler for pharmaceutical compound removal from hospital wastewater	2023	India	NA	0.72	0.6	FCWs	0	21.6	6.9	NA	NA	NA	942.9	3.68	5.33	NA	NA	0.0424	48	N	N	0	0	1.3	59	39
				NA	0.72	0.6	HCWs	20	21.6	6.9	NA	NA	NA	942.9	3.68	5.33	NA	NA	0.0424	48	N	N	0	0	1.3	59	52
				NA	0.72	0.6	FCWs	20	21.6	6.9	NA	NA	NA	942.9	3.68	5.33	NA	NA	0.0424	48	N	Y	0	0	1.3	59	65
50	Potential of constructed wetland for the removal of antibiotics and antibiotic resistant bacteria from livestock wastewater	2019	Portugal	23	0.12	0.3	SSFCWs	666	7	NA	NA	NA	NA	2425	161	NA	NA	0.965	0.1	140	N	N	0	0	0	100	93.45
				23	0.12	0.3	SSFCWs	666	7	NA	NA	NA	NA	2425	161	NA	NA	0.965	0.1	140	N	N	0	0	0	0	96.19
				23	0.12	0.3	SSFCWs	666	7	NA	NA	NA	NA	2425	161	NA	NA	0.965	0.2	140	N	N	0	0	0	50	94.9
51	Microbial community dynamics associated with veterinary antibiotics removal in constructed wetlands microcosms	2015	Portugal	22	0.06	0.3	SSFCWs	0	7	8.04	NA	NA	NA	1042	16.6	NA	NA	679	0.1	28	N	N	0	0	0	100	98
				22	0.06	0.3	SSFCWs	150	7	8.04	NA	NA	NA	1042	16.6	NA	NA	679	0.1	28	N	N	0	0	0	100	99.5
				22	0.06	0.3	SSFCWs	0	7	8.04	NA	NA	NA	1042	16.6	NA	NA	679	0.1	28	N	N	0	100	0	0	98
				22	0.06	0.3	SSFCWs	150	7	8.04	NA	NA	NA	1042	16.6	NA	NA	679	0.1	28	N	N	0	100	0	0	96.9
52	Behavior of tetracycline and sulfamethazine with corresponding resistance genes from swine wastewater in pilot-scale constructed wetlands	2014	China	13	6	0.8	FCWs	16	15.5	7.23	NA	NA	NA	1980	83	722	NA	551	0.0564	214	N	N	58.3	41.7	0	0	41.8
				13	6	0.8	SSFCWs	16	16.4	7.23	NA	NA	NA	1980	83	722	NA	551	0.0425	214	N	N	69.9	30.1	0	0	62.1
				13	12	0.8	SSFCWs	16	7.3	7.23	NA	NA	NA	1980	83	722	NA	551	0.05634	214	N	N	55.1	44.9	0	0	84.9
				13	12	1.1	SSFCWs	16	14.2	7.23	NA	NA	NA	1980	83	722	NA	551	0.079	214	N	N	63.3	36.7	0	0	78.4
				30	6	0.8	FCWs	16	15.5	7.23	NA	NA	NA	1980	83	722	NA	551	0.1188	428	N	N	49.5	50.5	0	0	78.2
				30	6	0.8	SSFCWs	16	16.4	7.23	NA	NA	NA	1980	83	722	NA	551	0.0594	428	N	N	62.1	37.9	0	0	74.3
				30	12	0.8	SSFCWs	16	7.3	7.23	NA	NA	NA	1980	83	722	NA	551	0.0606	428	N	N	67	33	0	0	95
				30	12	1.1	SSFCWs	16	14.2	7.23	NA	NA	NA	1980	83	722	NA	551	0.0817	428	N	N	54.7	45.3	0	0	88.7
53	Effect of ZnFe-LDHs modified oyster shell on the removal of tetracyclines antibiotics and variation of tet genes in vertical flow constructed wetlands	2022	China	20.7	0.017	0.4	SSFCWs	235	2.5	7.06	36.64	NA	NA	327.6	5	45	5	40	0.1	7	N	Y	0	100	0	0	100
				20.7	0.017	0.4	SSFCWs	235	2.5	7.06	36.64	NA	NA	327.6	5	45	5	40	0.1	7	Y	Y	0	100	0	0	100
				20.7	0.017	0.4	SSFCWs	235	2.5	7.06	36.64	NA	NA	327.6	5	45	5	40	0.1	7	Y	Y	0	100	0	0	100
				20.7	0.017	0.4	SSFCWs	235	2.5	7.06	36.64	NA	NA	327.6	5	45	5	40	0.1	7	Y	Y	0	100	0	0	100
				20.7	0.017	0.4	SSFCWs	235	2.5	7.06	36.64	NA	NA	327.6	5	45	5	40	0.2	7	N	Y	0	100	0	0	100
				20.7	0.017	0.4	SSFCWs	235	2.5	7.06	36.64	NA	NA	327.6	5	45	5	40	0.2	7	Y	Y	0	100	0	0	100
				20.7	0.017	0.4	SSFCWs	235	2.5	7.06	36.64	NA	NA	327.6	5	45	5	40	0.2	7	Y	Y	0	100	0	0	100
				20.7	0.017	0.4	SSFCWs	235	2.5	7.06	36.64	NA	NA	327.6	5	45	5	40	0.2	7	Y	Y	0	100	0	0	100
				20.7	0.017	0.4	SSFCWs	235	2.5	7.06	36.64	NA	NA	327.6	5	45	5	40	0.5	98	N	Y	0	100	0	0	42.73
				20.7	0.017	0.4	SSFCWs	235	2.5	7.06	36.64	NA	NA	327.6	5	45	5	40	0.5	98	Y	Y	0	100	0	0	57.33
				20.7	0.017	0.4	SSFCWs	235	2.5	7.06	36.64	NA	NA	327.6	5	45	5	40	0.5	98	Y	Y	0	100	0	0	86.91
				20.7	0.017	0.4	SSFCWs	235	2.5	7.06	36.64	NA	NA	327.6	5	45	5	40	0.5	98	Y	Y	0	100	0	0	73.01
54	Treatment of typical antibiotics in constructed wetlands integrated with microbial fuel cells: Roles of plant and circuit operation mode	2020	China	25.5	0.03	0.49	SSFCWs	66	5	NA	NA	NA	NA	213.4	1.14	6.54	0	6.54	0.15	NA	Y	N	66.7	33.3	0	0	99
				25.5	0.03	0.49	SSFCWs	0	5	NA	NA	NA	NA	213.4	1.14	6.54	0	6.54	0.15	NA	Y	N	66.7	33.3	0	0	99
55	Macrophytes’ Performance in Floating Treatment Wetlands for the Remediation of Ciprofloxacin-Contaminated Water	2022	Pakistan	28	0.01	0.1	FCWs	100	7	8.1	NA	2840	NA	150	23.5	10.6	0	10.6	50	NA	N	N	0	0	0	100	26
				28	0.01	0.1	FCWs	100	14	8.1	NA	2840	NA	150	23.5	10.6	0	10.6	50	NA	N	N	0	0	0	100	40
				28	0.01	0.1	FCWs	100	21	8.1	NA	2840	NA	150	23.5	10.6	0	10.6	50	NA	N	N	0	0	0	100	58
				28	0.01	0.1	FCWs	100	28	8.1	NA	2840	NA	150	23.5	10.6	0	10.6	50	NA	N	N	0	0	0	100	74
56	Performance of vertical up-flow constructed wetlands on swine wastewater containing tetracyclines and tet genes	2015	China	NA	0.13	0.8	SSFCWs	NA	5	NA	NA	NA	NA	384.61	28.24	132.55	NA	84.41	0.024	480	N	N	0	100	0	0	91.3
57	Ciprofloxacin Removal from Aqueous Media Using Floating Treatment Wetlands Supported by Immobilized Bacteria	2022	Pakistan	NA	0.05	0.3	FCWs	560	20	7.8	NA	3400	NA	220	NA	NA	NA	NA	100	NA	Y	N	0	0	0	100	97
				NA	0.05	0.3	FCWs	0	20	7.8	NA	3400	NA	220	NA	NA	NA	NA	100	NA	N	N	0	0	0	100	10
58	Removal, fate, and bioavailability of fluoroquinolone antibiotics in a phytoremediation system with four wetland plants: Combing dynamic DGT and traditional methods	2023	China	24	0.02	0.25	FCWs	NA	30	NA	NA	NA	NA	NA	15.5	105	NA	NA	0.25	NA	N	N	0	0	0	100	57.85
				24	0.02	0.25	FCWs	0	30	NA	NA	NA	NA	NA	15.5	105	NA	NA	0.25	NA	N	N	0	0	0	100	4.7
59	Removal of antibiotics from urban wastewater by constructed wetland optimization	2011	Spain	9.4	1	0.5	FCWs	50	2.1	NA	NA	NA	NA	201	NA	NA	NA	NA	0.05	NA	N	N	7.4	0.36	0.61	0	44.4
				9.4	1	0.5	FWSCWs	50	3.3	NA	NA	NA	NA	201	NA	NA	NA	NA	0.05	NA	N	N	7.4	0.36	0.61	0	43.3
				9.4	1	0.5	SSFCWs	50	5.1	NA	NA	NA	NA	201	NA	NA	NA	NA	0.05	NA	N	N	7.4	0.36	0.61	0	49.7
				9.4	1	0.5	SSFCWs	0	6.1	NA	NA	NA	NA	201	NA	NA	NA	NA	0.05	NA	N	N	7.4	0.36	0.61	0	13.5
				9.4	1	0.5	FCWs	50	2.9	NA	NA	NA	NA	201	NA	NA	NA	NA	0.05	NA	N	N	7.4	0.36	0.61	0	32.7
				9.4	1	0.5	SSFCWs	50	2.5	NA	NA	NA	NA	201	NA	NA	NA	NA	0.05	NA	N	N	7.4	0.36	0.61	0	27.7
				9.4	1	0.5	SSFCWs	0	2.6	NA	NA	NA	NA	201	NA	NA	NA	NA	0.05	NA	N	N	7.4	0.36	0.61	0	13.5
60	Evaluation of wetland substrates for veterinary antibiotics pollution control in lab-scale systems	2021	China	NA	0.003	0.4	SSFCWs	0	9.1	NA	NA	NA	NA	0	0	0	0	0	0.3	175	Y	N	33.3	33.3	0	33.3	73.9
				NA	0.003	0.4	SSFCWs	0	8.9	NA	NA	NA	NA	0	0	0	0	0	0.3	175	Y	N	33.3	33.3	0	33.3	73.5
				NA	0.003	0.4	SSFCWs	0	10.1	NA	NA	NA	NA	0	0	0	0	0	0.3	175	Y	N	33.3	33.3	0	33.3	74.6
				NA	0.003	0.4	SSFCWs	0	10.5	NA	NA	NA	NA	0	0	0	0	0	0.3	175	Y	N	33.3	33.3	0	33.3	69
				NA	0.003	0.4	SSFCWs	0	9.1	NA	NA	NA	NA	400	13	500	NA	NA	0.3	350	Y	N	33.3	33.3	0	33.3	76.8
				NA	0.003	0.4	SSFCWs	0	8.9	NA	NA	NA	NA	400	13	500	NA	NA	0.3	350	Y	N	33.3	33.3	0	33.3	79.5
				NA	0.003	0.4	SSFCWs	0	10.1	NA	NA	NA	NA	400	13	500	NA	NA	0.3	350	Y	N	33.3	33.3	0	33.3	78.6
				NA	0.003	0.4	SSFCWs	0	10.5	NA	NA	NA	NA	400	13	500	NA	NA	0.3	350	Y	N	33.3	33.3	0	33.3	72.9
61	Research on removal of fluoroquinolones in rural domestic wastewater by vertical flow constructed wetlands under different hydraulic loads	2022	China	7.2	0.06	0.8	SSFCWs	NA	2.6	7.8	NA	NA	NA	400	5	35	NA	30	0.4	20	Y	N	0	0	0	100	98.4
				7.2	0.06	0.8	SSFCWs	NA	0.5	7.8	NA	NA	NA	400	5	35	NA	30	0.4	25	Y	N	0	0	0	100	87.7
62	Fate of ofloxacin in rural wastewater treatment facility: Removal performance, pathways and microbial characteristics	2023	China	35	0.52	0.5	HCWs	NA	3	NA	NA	NA	NA	266.6	2.34	21.39	6.29	13.92	0.39	NA	N	N	0	0	0	100	91.78
63	Removal of nutrients and veterinary antibiotics from swine wastewater by a constructed macrophyte floating bed system	2010	China	13	0.2	0.4	SSFCWs	80	35	7.65	NA	NA	NA	329	2.29	18	NA	NA	0.21	35	N	N	100	0	0	0	96.8
				13	0.2	0.4	SSFCWs	80	35	7.57	NA	NA	NA	224	1.49	13.5	NA	NA	0.21	35	N	N	100	0	0	0	95.6
				13	0.2	0.4	SSFCWs	80	35	7.79	NA	NA	NA	221	1.75	19.5	NA	NA	0.21	35	N	N	100	0	0	0	95.8
				13	0.2	0.4	SSFCWs	0	35	7.24	NA	NA	NA	230	2.16	17.4	NA	NA	0.21	35	N	N	100	0	0	0	86.3
64	Fate of sulfadiazine and its corresponding resistance genes in up-flow microbial fuel cell coupled constructed wetlands: Effects of circuit operation mode and hydraulic retention time	2018	China	28	0.03	0.38	SSFCWs	NA	3	NA	NA	NA	NA	426.8	121.1	35.3	0	35.3	4	30	Y	N	100	0	0	0	99.95
				28	0.03	0.38	SSFCWs	NA	3	NA	NA	NA	NA	426.8	121.1	35.3	0	35.3	4	60	Y	N	100	0	0	0	99.8
				28	0.03	0.38	SSFCWs	NA	1.5	NA	NA	NA	NA	426.8	121.1	35.3	0	35.3	4	30	Y	N	100	0	0	0	99.5
				28	0.03	0.38	SSFCWs	NA	1.5	NA	NA	NA	NA	426.8	121.1	35.3	0	35.3	4	60	Y	N	100	0	0	0	99.8
65	Efficacy Evaluation of Silty-Sandy Soil and Chrysopogon zizanioides to Attenuate Doxycycline from Wastewater in a Constructed Wetland System	2023	India	NA	0.17	0.34	SSFCWs	88	0.25	NA	NA	NA	NA	NA	NA	NA	NA	NA	25	NA	N	N	0	100	0	0	98
				NA	0.17	0.34	SSFCWs	0	0.25	NA	NA	NA	NA	NA	NA	NA	NA	NA	25	NA	N	N	0	100	0	0	92
66	Highly enhanced biodegradation of pharmaceutical and personal care products in a novel tidal flow constructed wetland with baffle and plants	2021	China	16.5	0.3	1	SSFCWs	0	0.5	7.26	-22.7	502.8	0.6	NA	NA	27.2	NA	15.5	0.0001759	490	N	N	44.1	36.5	0	19.4	77.5
				16.8	0.3	1	SSFCWs	13	0.5	7.23	-28.2	506.1	0.58	NA	NA	27.2	NA	15.6	0.00016654	490	N	N	47.3	38.2	0	14.5	85.6
				16.9	0.3	1	SSFCWs	13	0.5	7.27	-25.8	498.2	0.6	NA	NA	27	NA	15.4	0.00023746	490	N	N	44.6	45.5	0	9.9	90.7
67	Degradation of fluoroquinolones in rural domestic wastewater by vertical flow constructed wetlands and ecological risks assessment	2023	China	6	0.06	0.8	SSFCWs	NA	2.6	NA	NA	NA	NA	400	5	35	NA	30	0.4	20	N	N	0	0	0	100	95
				6	0.06	0.8	SSFCWs	NA	0.5	NA	NA	NA	NA	400	5	35	NA	30	0.4	25	N	N	0	0	0	100	80
68	Stable and efficient sulfamethoxazole and phosphorus removal by an electrolysis-integrated bio-rack constructed wetland system	2021	China	20	0.15	0.45	SSFCWs	160	3	NA	NA	NA	NA	120	3	25	5	20	1	160	Y	N	100	0	0	0	98.3
				10	0.15	0.45	SSFCWs	160	3	NA	NA	NA	NA	120	3	25	5	20	1	160	Y	N	100	0	0	0	80
				20	0.15	0.45	SSFCWs	160	3	NA	NA	NA	NA	120	3	25	5	20	1	110	N	N	100	0	0	0	31.6
				10	0.15	0.45	SSFCWs	160	3	NA	NA	NA	NA	120	3	25	5	20	1	110	N	N	100	0	0	0	10
69	Potential of constructed wetlands microcosms for the removal of veterinary pharmaceuticals from livestock wastewater	2013	Portugal	22	0.12	0.3	SSFCWs	333	NA	8.04	NA	NA	NA	1042	NA	NA	NA	NA	0.1	91	N	N	0	0	0	100	98
				22	0.12	0.3	SSFCWs	333	NA	8.04	NA	NA	NA	1042	NA	NA	NA	NA	0.1	91	N	N	0	100	0	0	94
70	Enhanced performance and mechanisms of sulfamethoxazole removal in vertical subsurface flow constructed wetland by filling manganese ore as the substrate	2022	China	NA	0.017	1	SSFCWs	0	2	7	NA	NA	0.003	57.5	1.35	14.5	9.75	4.75	2.5	90	Y	N	100	0	0	0	48.4
				NA	0.017	1	SSFCWs	0	2	7	NA	NA	0.003	57.5	1.35	14.5	9.75	4.75	2.5	90	N	N	100	0	0	0	7
71	A continuous flow MFC-CW coupled with a biofilm electrode reactor to simultaneously attenuate sulfamethoxazole and its corresponding resistance genes	2018	China	NA	0.02	0.32	SSFCWs	200	2.5	NA	NA	NA	NA	213	1.13	6.5	0	6.5	2	NA	Y	N	100	0	0	0	99
				NA	0.02	0.32	SSFCWs	200	2.5	NA	NA	NA	NA	213	1.13	6.5	0	6.5	4	NA	Y	N	100	0	0	0	99
72	Removal of sulfamethoxazole and tetracycline in constructed wetlands integrated with microbial fuel cells influenced by influent and operational conditions	2021	China	25.5	0.02	0.49	SSFCWs	100	2	NA	NA	NA	NA	106.7	1.13	6.5	0	6.5	0.06	NA	Y	N	70.6	29.4	0	0	97.1
				25.5	0.02	0.49	SSFCWs	100	2	NA	NA	NA	NA	213.4	1.13	6.5	0	6.5	0.06	NA	Y	N	70.6	29.4	0	0	97.8
				25.5	0.02	0.49	SSFCWs	100	2	NA	NA	NA	NA	320.1	1.13	6.5	0	6.5	0.06	NA	Y	N	70.6	29.4	0	0	96.8
				25.5	0.02	0.49	SSFCWs	100	2	NA	NA	NA	NA	426.8	1.13	6.5	0	6.5	0.06	NA	Y	N	70.6	29.4	0	0	95.5
73	The removal of micropollutants from treated effluent by batch-operated pilot-scale constructed wetlands	2023	Netherlands	NA	11.6	1	SSFCWs	NA	0.3	7.2	NA	537	NA	NA	0.2	7.5	NA	NA	0.0096	60	N	N	46.9	0	53.1	0	83.3
				NA	11.6	1	SSFCWs	NA	0.3	7.2	NA	537	NA	NA	0.2	7.5	NA	NA	0.009	60	Y	N	45.6	0	54.4	0	86
				NA	11.6	1	SSFCWs	NA	0.3	7.2	NA	537	NA	NA	0.2	7.5	NA	NA	0.009	360	Y	N	45.6	0	54.4	0	91.4
				NA	11.6	1	SSFCWs	NA	0.3	7.2	NA	537	NA	NA	0.2	7.5	NA	NA	0.0094	360	Y	Y	46.8	0	53.2	0	92.2
74	Simultaneous removal of typical antibiotics and nitrogen by SWIS assisted by iron carbon micro-electrolysis	2023	China	18	0.03	0.16	SSFCWs	0	1.6	6.8	NA	NA	NA	352.72	4.86	41.31	12.57	27.29	10.28	30	Y	N	100	0	0	0	66.7
				18	0.03	0.16	SSFCWs	0	1.6	6.8	NA	NA	NA	352.72	4.86	41.31	12.57	27.29	10.28	30	N	N	100	0	0	0	40.1
				18	0.03	0.16	SSFCWs	0	1.6	6.8	NA	NA	NA	352.72	4.86	41.31	12.57	27.29	10.28	30	Y	N	0	100	0	0	64.9
				18	0.03	0.16	SSFCWs	0	1.6	6.8	NA	NA	NA	352.72	4.86	41.31	12.57	27.29	10.28	30	N	N	0	100	0	0	45.2
75	A system composed of a biofilm electrode reactor and a microbial fuel cell-constructed wetland exhibited efficient sulfamethoxazole removal but induced sul genes	2018	China	28	0.05	0.38	HCWs	160	0.66	NA	NA	NA	NA	266	10.8	34	0	34	2	30	Y	N	100	0	0	0	99
				28	0.05	0.38	HCWs	160	0.66	NA	NA	NA	NA	266	10.8	34	0	34	4	30	Y	N	100	0	0	0	99
76	Constructed wetland-microbial fuel cells enhanced with iron carbon fillers for ciprofloxacin wastewater treatment and power generation	2022	China	NA	0.025	0.55	SSFCWs	NA	3	NA	NA	NA	NA	213	1.13	6.5	0	6.5	2	70	Y	N	0	0	0	100	91.2
				NA	0.025	0.55	SSFCWs	NA	3	NA	NA	NA	NA	213	1.13	6.5	0	6.5	2	70	Y	N	0	0	0	100	82.1
				NA	0.025	0.55	SSFCWs	NA	3	NA	NA	NA	NA	213	1.13	6.5	0	6.5	2	70	N	N	0	0	0	100	75.1
77	Performance evaluation of constructed wetland for removal of pharmaceutical compounds from hospital wastewater: Seasonal perspective	2022	India	NA	0.7	0.6	SSFCWs	NA	NA	6.9	NA	NA	NA	942	5.33	3.6	NA	NA	0.035	NA	N	N	65.4	0	0	3.6	51.5
78	Removal of pharmaceutically active compounds (PhACs) and toxicological response of Cyperus alternifolius exposed to PhACs in microcosm constructed wetlands	2016	China	28	0.3	0.6	SSFCWs	30	0.5	7.5	150	1200	7	60	1	20	NA	8	0.01	NA	N	N	100	0	0	0	78
				28	0.3	0.6	SSFCWs	30	0.5	7.5	150	1200	7	60	1	20	NA	8	0.03	NA	N	N	100	0	0	0	71
				28	0.3	0.6	SSFCWs	30	0.5	7.5	150	1200	7	60	1	20	NA	8	0.1	NA	N	N	100	0	0	0	65
				28	0.3	0.6	SSFCWs	30	0.5	7.5	150	1200	7	60	1	20	NA	8	0.5	NA	N	N	100	0	0	0	54
				28	0.3	0.6	SSFCWs	0	0.5	7.5	150	1200	7	60	1	20	NA	8	0.01	NA	N	N	100	0	0	0	68
				28	0.3	0.6	SSFCWs	30	0.5	7.5	150	1200	7	60	1	20	NA	8	0.01	NA	N	N	0	0	0	100	91
				28	0.3	0.6	SSFCWs	30	0.5	7.5	150	1200	7	60	1	20	NA	8	0.03	NA	N	N	0	0	0	100	91
				28	0.3	0.6	SSFCWs	30	0.5	7.5	150	1200	7	60	1	20	NA	8	0.1	NA	N	N	0	0	0	100	87
				28	0.3	0.6	SSFCWs	30	0.5	7.5	150	1200	7	60	1	20	NA	8	0.5	NA	N	N	0	0	0	100	72
				28	0.3	0.6	SSFCWs	0	0.5	7.5	150	1200	7	60	1	20	NA	8	0.01	NA	N	N	0	0	0	100	84
				28	0.3	0.6	SSFCWs	30	0.5	7.5	150	1200	7	60	1	20	NA	8	0.01	NA	N	N	0	0	100	0	85
				28	0.3	0.6	SSFCWs	30	0.5	7.5	150	1200	7	60	1	20	NA	8	0.03	NA	N	N	0	0	100	0	86
				28	0.3	0.6	SSFCWs	30	0.5	7.5	150	1200	7	60	1	20	NA	8	0.1	NA	N	N	0	0	100	0	73
				28	0.3	0.6	SSFCWs	30	0.5	7.5	150	1200	7	60	1	20	NA	8	0.5	NA	N	N	0	0	100	0	69
				28	0.3	0.6	SSFCWs	0	0.5	7.5	150	1200	7	60	1	20	NA	8	0.01	NA	N	N	0	0	100	0	73
79	Constructed wetlands with light expanded clay aggregates for agricultural wastewater treatment	2013	Portugal	NA	0.6	0.53	SSFCWs	14	3	7.9	NA	NA	NA	1420	NA	NA	24	392	1	90	N	N	0	100	0	0	97
				NA	0.6	0.53	SSFCWs	0	3	7.9	NA	NA	NA	1420	NA	NA	24	392	1	90	N	N	0	100	0	0	89
				NA	0.6	0.53	SSFCWs	14	9	7.9	NA	NA	NA	1420	NA	NA	24	392	1	90	N	N	0	100	0	0	100
				NA	0.6	0.53	SSFCWs	0	9	7.9	NA	NA	NA	1420	NA	NA	24	392	1	90	N	N	0	100	0	0	99
80	Nitrogen and sulfamethoxazole removal in a partially saturated vertical flow constructed wetland treating synthetic mariculture wastewater	2022	China	20.5	0.07	0.78	SSFCWs	28	1	7.7	NA	NA	9.4	100	4	20	4	8	0.1	130	N	N	100	0	0	0	41.6
81	Removal of organic carbon, nitrogen, emerging contaminants and fluorescing organic matter in different constructed wetland configurations	2018	Italy	20.4	1.5	0.8	SSFCWs	6	NA	7.7	33	2000	0.2	300	4.3	67	0	18.5	0.000421	NA	N	N	80.5	0	0	0	78.8
				20.4	5.5	0.8	HCWs	22	NA	7.7	33	2000	0.2	300	4.3	67	0	18.5	0.000421	NA	N	N	80.5	0	0	0	74
82	The occurrence characteristics and underlying removal mechanism of combined copper and sulfamethoxazole pollution in constructed wetlands	2023	China	29	0.08	1	SSFCWs	25	7	7.4	-164.5	NA	6.35	189.65	1.91	NA	4.54	18.7	4.45	NA	Y	N	100	0	0	0	99
				28.6	0.08	1	SSFCWs	25	7	7.5	-153.5	NA	4.46	174.26	1.65	NA	4.86	17.82	0.23	NA	Y	N	100	0	0	0	99
				28.4	0.08	1	SSFCWs	25	7	7.46	-148.1	NA	4.49	184.51	1.84	NA	4.6	19.25	4.4	NA	Y	N	100	0	0	0	99
				31	0.08	1	SSFCWs	25	7	9.07	-184.75	NA	1.09	189.65	1.91	NA	4.54	18.7	4.9	NA	Y	N	100	0	0	0	99
				30.8	0.08	1	SSFCWs	25	7	8.89	-188.35	NA	2.46	174.26	1.65	NA	4.86	17.82	0.18	NA	Y	N	100	0	0	0	99
				30.3	0.08	1	SSFCWs	25	7	8.75	-158.6	NA	1.93	184.51	1.84	NA	4.6	19.25	4.6	NA	Y	N	100	0	0	0	99
				26.3	0.08	1	SSFCWs	25	7	7.42	-146.95	NA	2.04	189.65	1.91	NA	4.54	18.7	4.74	NA	Y	N	100	0	0	0	99
				26	0.08	1	SSFCWs	25	7	7.3	-175.7	NA	1.62	174.26	1.65	NA	4.86	17.82	0.19	NA	Y	N	100	0	0	0	99
				26	0.08	1	SSFCWs	25	7	7.22	-177.45	NA	1.24	184.51	1.84	NA	4.6	19.25	4.86	NA	Y	N	100	0	0	0	99
				16.3	0.08	1	SSFCWs	25	7	7.14	-114.75	NA	1.17	189.65	1.91	NA	4.54	18.7	5.04	NA	Y	N	100	0	0	0	99
				16.5	0.08	1	SSFCWs	25	7	7.3	-81.95	NA	1.35	174.26	1.65	NA	4.86	17.82	0.2	NA	Y	N	100	0	0	0	99
				15	0.08	1	SSFCWs	25	7	7.19	-115.9	NA	1.21	184.51	1.84	NA	4.6	19.25	5.04	NA	Y	N	100	0	0	0	99
83	Field performance investigation for constructed wetland clubbed with tubesettler for hospital wastewater treatment	2022	India	NA	0.975	0.5	SSFCWs	10	NA	6.95	NA	NA	NA	942	5.33	3.6	NA	NA	0.03045	161	N	N	1.5	0	0	98.5	46
84	Efficiency and kinetics of conventional pollutants and tetracyclines removal in integrated vertical-flow constructed wetlands enhanced by aeration	2020	China	14.5	0.75	0.85	HCWs	64	1	NA	NA	NA	NA	283.11	4.1	48.59	NA	39.58	0.0055	NA	N	N	0	100	0	0	69
				14.5	0.75	0.85	HCWs	64	1.5	NA	NA	NA	NA	283.11	4.1	48.59	NA	39.58	0.0055	NA	N	N	0	100	0	0	73.5
				14.5	0.75	0.85	HCWs	64	3	NA	NA	NA	NA	283.11	4.1	48.59	NA	39.58	0.0055	NA	N	N	0	100	0	0	85
				14.5	0.75	0.85	HCWs	64	1	NA	NA	NA	NA	283.11	4.1	48.59	NA	39.58	0.0055	NA	N	Y	0	100	0	0	71.6
85	Constructed wetland microcosms for the removal of organic micropollutants from freshwater aquaculture effluents	2018	Portugal	15	0.12	0.3	SSFCWs	333	7	NA	NA	NA	NA	NA	NA	NA	NA	NA	0.3	NA	N	Y	0	0	100	0	99
86	Phytoremediation mechanisms and plant eco-physiological response to microorganic contaminants in integrated vertical-flow constructed wetlands	2022	China	25	0.017	1	SSFCWs	529	2	NA	NA	NA	NA	588.45	5.49	31.61	11.99	20.34	0.1	120	N	N	100	0	0	0	99
				25	0.017	1	SSFCWs	0	2	NA	NA	NA	NA	588.45	5.49	31.61	11.99	20.34	0.1	120	N	N	100	0	0	0	98
87	Intensified pharmaceutical and personal care products removal in an electrolysis-integrated tidal flow constructed wetland	2020	China	27	0.007	0.6	SSFCWs	NA	1	6.65	27.83	607.15	NA	70	1.5	15	15	0	0.1	NA	Y	N	100	0	0	0	62
				27	0.007	0.6	SSFCWs	0	1	6.62	22.36	528.38	NA	70	1.5	15	15	0	0.1	NA	Y	N	100	0	0	0	60
				27	0.007	0.6	SSFCWs	NA	1	6.65	27.83	607.15	NA	70	1.5	15	15	0	0.5	NA	Y	N	100	0	0	0	52
				27	0.007	0.6	SSFCWs	0	1	6.62	22.36	528.38	NA	70	1.5	15	15	0	0.5	NA	Y	N	100	0	0	0	51
				27	0.007	0.6	SSFCWs	NA	1	6.65	27.83	607.15	NA	70	1.5	15	15	0	1	NA	Y	N	100	0	0	0	50
				27	0.007	0.6	SSFCWs	0	1	6.62	22.36	528.38	NA	70	1.5	15	15	0	1	NA	Y	N	100	0	0	0	40
88	The efficiency of full-scale subsurface constructed wetlands with high hydraulic loading rates in removing pharmaceutical and personal care products from secondary effluent	2023	China	24	12000	NA	SSFCWs	NA	0.15	6.8	NA	NA	4.8	20	0.12	NA	NA	1.3	0.0044795	NA	N	N	11.2	0.6	75.9	12.3	75.2
				16	25000	NA	SSFCWs	NA	0.23	7.5	NA	NA	8.6	29	0.37	10.3	NA	1.4	0.0014775	NA	N	N	19.4	1.1	30.2	49.3	83.3
				26	1820	NA	HCWs	NA	0.2	8.3	NA	NA	7.8	26	0.24	7.5	NA	1.3	0.000764	NA	N	N	78	0	15.6	6.4	43.8
89	Synergistic removal of sulfamethoxazole and dimethyl phthalate by five constructed wetland substrates	2023	China	NA	0.004	1.2	SSFCWs	0	4	7.6	-24.2	NA	4.1	238.27	4.87	60.46	NA	48.46	4.81	NA	N	N	15	0	0	0	45
				NA	0.004	1.2	SSFCWs	0	4	7.6	-24.2	NA	4.1	238.27	4.87	60.46	NA	48.46	4.81	NA	N	N	36	0	0	0	92
90	Removal and risk assessment of pharmaceuticals and personal care products in a decentralized greywater treatment system serving an Indian rural community	2021	India	NA	23.205	1.7	SSFCWs	NA	2.34	7.23	NA	1325.7	NA	258.91	5.95	33.41	2.33	29.39	0.26	NA	N	N	0	0	0.1	0.3	87.6
91	Treatment of Organic Matter and Tetracycline in Water by Using Constructed Wetlands and Photocatalysis	2019	China	NA	0.1	0.28	FWSCWs	NA	1	7.5	NA	NA	NA	8	0.024	NA	0.72	0.127	0.98	NA	N	N	0	100	0	0	90.2
				NA	0.1	0.28	FWSCWs	NA	1	7.5	NA	NA	NA	8	0.024	NA	0.72	0.127	4.819	NA	N	N	0	100	0	0	87.6
				NA	0.1	0.28	FWSCWs	NA	1	7.5	NA	NA	NA	8	0.024	NA	0.72	0.127	10.481	NA	N	N	0	100	0	0	95.42
92	Plant and microbial communities responded to copper and/or tetracyclines in mycorrhizal enhanced vertical flow constructed wetlands microcosms with Canna indica L.	2023	China	NA	0.05	0.65	SSFCWs	NA	1	NA	NA	NA	NA	NA	NA	NA	NA	NA	10	NA	Y	N	0	100	0	0	90
93	Removal of pharmaceuticals by vertical flow constructed wetland with different configurations: Effect of inlet load and biochar addition in the substrate	2022	India	NA	0.088	0.37	SSFCWs	0	7	NA	NA	NA	NA	100	5	30	20	10	1	NA	Y	N	0	0	0	0	54.6
				NA	0.088	0.37	SSFCWs	NA	7	NA	NA	NA	NA	100	5	30	20	10	1	NA	Y	N	0	0	0	0	80.9
				NA	0.088	0.37	SSFCWs	NA	7	NA	NA	NA	NA	100	5	30	20	10	1	NA	N	N	0	0	0	0	62.5
				NA	0.088	0.37	SSFCWs	0	7	NA	NA	NA	NA	100	5	30	20	10	5	NA	Y	N	0	0	0	0	40.8
				NA	0.088	0.37	SSFCWs	NA	7	NA	NA	NA	NA	100	5	30	20	10	5	NA	Y	N	0	0	0	0	65.6
				NA	0.088	0.37	SSFCWs	NA	7	NA	NA	NA	NA	100	5	30	20	10	5	NA	N	N	0	0	0	0	46
				NA	0.088	0.37	SSFCWs	0	7	NA	NA	NA	NA	100	5	30	20	10	10	NA	Y	N	0	0	0	0	33.6
				NA	0.088	0.37	SSFCWs	NA	7	NA	NA	NA	NA	100	5	30	20	10	10	NA	Y	N	0	0	0	0	55
				NA	0.088	0.37	SSFCWs	NA	7	NA	NA	NA	NA	100	5	30	20	10	10	NA	N	N	0	0	0	0	43
94	Removal of steroid hormones and biocides from rural wastewater by an integrated constructed wetland	2019	China	NA	981	NA	HCWs	NA	1.5	NA	NA	NA	NA	119	11.7	71.8	NA	67.4	0.879	360	N	N	0	0	0	0	92.4
95	Intensified sulfamethoxazole removal in an electrolysis-integrated tidal flow constructed wetland system	2020	China	26	0.007	0.6	SSFCWs	NA	2	NA	NA	NA	NA	120	3	20	0	20	1	18	Y	N	100	0	0	0	81.86
				26	0.007	0.6	SSFCWs	NA	2	NA	NA	NA	NA	120	3	20	0	20	1	18	N	N	100	0	0	0	59.37
96	Boosting pharmaceutical removal through aeration in constructed wetlands	2021	Spain	27	2.64	1.3	SSFCWs	16	5.5	7.2	NA	NA	0.6	106	NA	20.9	8.2	13.1	9.6e-07	NA	N	Y	100	0	0	0	32.29
				27	2.64	1.3	SSFCWs	16	5.5	7.2	NA	NA	0.6	106	NA	20.9	8.2	13.1	9.6e-07	NA	N	Y	100	0	0	0	85.42
				27	2.64	1.3	SSFCWs	16	5.5	7.2	NA	NA	0.6	106	NA	20.9	8.2	13.1	9.6e-07	NA	N	N	100	0	0	0	58.33
97	Performance and mechanism of sulfamethoxazole removal in different bioelectrochemical technology-integrated constructed wetlands	2021	China	25	0.03	0.55	SSFCWs	233	1.5	7.1	NA	NA	NA	120	3	25	5	20	1	220	Y	N	100	0	0	0	71.1
				25	0.03	0.55	SSFCWs	233	1.5	7.1	NA	NA	NA	120	3	25	5	20	1	220	Y	N	100	0	0	0	76.5
				25	0.03	0.55	SSFCWs	233	1.5	7.1	NA	NA	NA	120	3	25	5	20	1	220	N	N	100	0	0	0	52.6
98	Removal performance, biotransformation pathways and products of sulfamethoxazole in vertical subsurface flow constructed wetlands with different substrates	2023	China	26	0.03	0.6	SSFCWs	133	3	7.85	NA	NA	NA	65.79	0.95	19.65	11.67	7.98	0.2	150	N	N	100	0	0	0	89.5
				26	0.03	0.6	SSFCWs	133	3	7.85	NA	NA	NA	65.79	0.95	19.65	11.67	7.98	0.2	150	Y	N	100	0	0	0	99.35
				26	0.03	0.6	SSFCWs	133	3	7.85	NA	NA	NA	65.79	0.95	19.65	11.67	7.98	0.2	150	N	N	100	0	0	0	97.87
				26	0.03	0.6	SSFCWs	133	3	7.85	NA	NA	NA	65.79	0.95	19.65	11.67	7.98	0.2	150	Y	N	100	0	0	0	94.89
99	Accumulation of sulfonamide resistance genes and bacterial community function prediction in microbial fuel cell-constructed wetland treating pharmaceutical wastewater	2020	China	27.5	0.03	0.5	SSFCWs	NA	3	NA	NA	NA	NA	426.8	132.3	35	0	35	4	120	Y	N	100	0	0	0	99.8
				27.5	0.03	0.5	SSFCWs	NA	1.5	NA	NA	NA	NA	426.8	132.3	35	0	35	4	120	Y	N	100	0	0	0	99.7

## Sheet: External velidation dataset
Number	References	Publish year	Country	Temperature	Area (m2)	Depth (m)	Types	Planting density (plants/m2)	HRT (d)	pH	COD (mg/L)	TP (mg/L)	TN (mg/L)	NH3–N (mg/L)	Antibiotics(mg/L)	Days of operation (d)	Modified substrate (Y/N)	Aeration (Y/N)	Sulphonamides (%)	Tetracyclines (%)	Macrolides (%)	Quinolones (%)	Mean antibiotics RE (%)
1	Comparative study on the treatment of swine wastewater by VFCW-MFC and VFCW: Pollutants removal, electricity generation, microorganism community	2023	China	25	0.05	0.65	SSFCWs	160	4	6.8	400	8	80	80	1	49	Y	N	100	0	0	0	82.9
				25	0.05	0.65	SSFCWs	160	4	6.8	400	8	80	80	1	49	N	N	100	0	0	0	76.6
2	Microbe-mediated simultaneous nitrogen reduction and sulfamethoxazole/N-acetylsulfamethoxazole removal in lab-scale constructed wetlands	2023	China	25	0.07	0.5	SSFCWs	70	3	7	180	4	30	30	0.1	100	Y	N	100	0	0	0	75
				25	0.07	0.5	SSFCWs	70	3	7	180	4	30	30	0.2	150	Y	N	100	0	0	0	85
3	Enhanced removal of antibiotic and antibiotic resistance genes by coupling biofilm electrode reactor and manganese ore substrate up-flow microbial fuel cell constructed wetland system	2023	China	25	0.017	0.3	SSFCWs	235	2.5	7	426.8	0.45	10.7	6.6	0.3555	60	Y	N	91	0	0	9	60.5
				25	0.017	0.3	SSFCWs	235	2.5	7	426.8	0.45	10.7	6.6	0.522	60	Y	N	93.3	0	0	6.7	73.1
				25	0.017	0.3	SSFCWs	235	2.5	7	426.8	0.45	10.7	6.6	0.8054	60	Y	N	93.5	0	0	6.5	67.2
