# Supplementary material for: Unveiling the Role of Wetland Strategies in Antibiotic Risk Reduction across China by Machine Learning
Source: Environ Sci Technol. 2025 Jul 23;59(30):15865–76. doi: 10.1021/acs.est.5c02866 (PMC12329719; doi:10.1021/acs.est.5c02866)
Supplement: Supplementary file 3 [file es5c02866_si_003.xlsx]

## Sheet: Sheet1
CPWs establishment time	Total CPWs area (m2)	Individual CPW area (m2)	Structual types	Latitude	Longitude
2010	1.08	1.08	SSFCPWs	34.2608	108.99
2008	1.1	1.1	SSFCPWs	22.5564	114.117
2008	1.2	1.2	SSFCPWs	39.9056	116.425
2007	2	2	HCPWs	40.2367	116.264
2005	4	4	HCPWs	32.2135	119.441
2008	4	4	SSFCPWs	31.0867	121.688
2004	4.435	4.435	HCPWs	43.817	125.324
2008	5	5	HCPWs	30.3	120.2
2006	5.6	5.6	SSFCPWs	25.1165	102.752
2006	6	6	SSFCPWs	23.1584	113.358
2010	7	7	SSFCPWs	22.2703	113.187
2010	7.2	7.2	SSFCPWs	22.2703	113.187
2008	9.8	9.8	SSFCPWs	31.6653	120.233
2006	9.88	9.88	HCPWs	39.9718	116.421
2010	10	10	SSFCPWs	33.3342	120.029
1998	12	12	SSFCPWs	30.5495	114.414
2007	12	12	SSFCPWs	32.3424	119.4
2008	12	12	HCPWs	30.3723	119.558
2008	15	15	HCPWs	30.7292	108.317
2001	16	16	HCPWs	30.5495	114.414
2016	16	16	HCPWs	31.3715	119.813
2008	18	18	SSFCPWs	36.6667	117
2005	18	18	SSFCPWs	36.6569	116.809
2004	19.8	19.8	HCPWs	32.0746	118.812
2014	20	20	SSFCPWs	31.8113	119.974
2010	21	21	FWSCPWs	42.7793	124.087
2006	21.6	21.6	SSFCPWs	22.7742	110.143
2010	22	22	HCPWs	22.2703	113.187
2009	24	24	HCPWs	31.7013	119.942
2005	28.8	28.8	HCPWs	29.7196	106.62
2004	30	30	HCPWs	24.8465	102.819
2003	30	30	HCPWs	39.8521	116.571
2008	30	30	HCPWs	30.8571	103.795
2005	32	32	FWSCPWs	40.0076	116.324
2009	32	32	HCPWs	23.1393	113.352
2012	33.75	33.75	FWSCPWs	28.19	112.98
2014	34.5	34.5	HCPWs	28.5873	113.214
2011	35	35	HCPWs	26.6003	106.705
2004	36	36	SSFCPWs	23.1393	113.352
2012	36	36	HCPWs	31.1306	120.31
2006	38.5	38.5	HCPWs	29.8684	121.55
2010	40.425	40.425	HCPWs	41.7775	123.337
2012	45	45	HCPWs	30.1751	114.293
2006	50	50	HCPWs	29.0792	119.647
2008	50	50	HCPWs	40.1499	116.661
2011	50	50	HCPWs	22.7786	114.408
2004	53.45	53.45	HCPWs	25.9904	110.646
2009	56	56	SSFCPWs	28.859	121.145
2009	60	60	FWSCPWs	37.449	118.582
2015	60	60	SSFCPWs	23.3278	113.769
2016	60.2	60.2	HCPWs	27.8616	106.379
2007	64	64	FWSCPWs	46.8001	127.009
2009	65	65	HCPWs	38.8745	115.465
2010	66	66	SSFCPWs	39.8945	116.333
2003	72	72	FWSCPWs	22.9991	120.23
2008	72	72	HCPWs	23.2866	113.824
2009	72	72	HCPWs	22.2703	113.187
2004	80	80	FWSCPWs	32.1951	119.411
2004	80	80	SSFCPWs	32.0467	118.773
2016	80	80	HCPWs	34.7671	113.753
2005	90	90	SSFCPWs	22.4812	113.886
2009	97.3	97.3	HCPWs	23.0386	113.745
2004	100	100	HCPWs	23.1819	113.367
2014	100	100	HCPWs	25.3906	118.24
2006	100	100	SSFCPWs	31.2215	121.544
2018	100	100	HCPWs	30.9393	118.759
2011	104	104	HCPWs	29.8173	121.547
2010	108	108	HCPWs	24.1424	114.815
2009	112	112	HCPWs	38.7653	115.49
2008	120	120	SSFCPWs	31.0867	121.688
2003	120	120	SSFCPWs	22.6013	114.297
2009	128	128	HCPWs	23.0386	113.745
2004	140	140	HCPWs	23.1802	113.297
2011	144	144	HCPWs	39.9214	116.443
2006	150	150	SSFCPWs	22.5639	114.033
2006	150	150	HCPWs	31.5145	120.271
2017	150	150	HCPWs	30.8773	121.883
2020	150	150	FWSCPWs	29.7692	106.013
2000	150.12	150.12	SSFCPWs	40.2873	115.543
2003	156	156	HCPWs	28.1316	112.995
2015	160	160	HCPWs	29.418	107.761
1998	162	162	HCPWs	30.2341	120.126
1998	162	162	SSFCPWs	30.5332	114.386
1999	162	162	HCPWs	30.246	120.211
2012	175	175	HCPWs	33.9108	106.516
2010	180	180	HCPWs	25.8311	114.933
2012	180	180	HCPWs	29.4971	112.803
2011	183	183	HCPWs	40.432	116.538
2014	190	190	HCPWs	31.1586	120.936
2012	192	192	FWSCPWs	39.8632	124.153
2014	192	192	HCPWs	32.6273	110.778
2002	200	200	SSFCPWs	40.3987	115.799
2008	200	200	SSFCPWs	31.2491	120.576
2006	200	200	HCPWs	36.6081	114.529
2010	200	200	HCPWs	31.3459	104.046
2012	200	200	SSFCPWs	30.5462	114.342
2015	200	200	SSFCPWs	40.3338	115.603
2012	200	200	HCPWs	33.9108	106.516
2018	200	200	SSFCPWs	35.6788	113.112
2007	200	200	SSFCPWs	31.2195	121.634
2017	200	200	HCPWs	30.8344	121.012
2018	200	200	HCPWs	18.7948	108.689
2004	220	220	HCPWs	23.1562	113.356
2010	221	221	HCPWs	31.0449	120.993
2012	225	225	HCPWs	33.9108	106.516
2009	230	230	HCPWs	23.021	113.752
2007	240	240	SSFCPWs	31.7432	121.288
2019	240	240	HCPWs	33.4647	110.444
2012	246	246	HCPWs	33.9108	106.516
2014	246.67	246.67	HCPWs	34.1566	106.773
2006	250	250	SSFCPWs	28.8727	121.421
2013	250	250	FWSCPWs	36.6404	117.272
2005	257.66	257.66	SSFCPWs	40.1234	116.809
2004	270	270	HCPWs	23.1213	113.231
2015	280	280	HCPWs	31.4348	120.703
2018	280	280	HCPWs	24.9695	115.639
2006	300	300	SSFCPWs	28.852	121.432
2006	300	300	HCPWs	36.6258	114.539
2008	300	300	HCPWs	40.1499	116.661
2016	300	300	HCPWs	43.7933	87.6286
2019	300	300	HCPWs	39.7412	122.017
2010	300	300	SSFCPWs	31.9344	118.919
2019	300	300	HCPWs	30.8989	120.079
2012	312	312	HCPWs	33.9108	106.516
2004	320	320	HCPWs	30.5191	114.391
2003	330	330	HCPWs	30.3848	114.361
2006	350	350	SSFCPWs	28.879	121.4
2010	380	380	HCPWs	26.4899	106.397
2004	400	400	FWSCPWs	30.9703	103.714
2007	400	400	HCPWs	39.1703	117.373
2010	400	400	HCPWs	34.8854	113.545
2008	400	400	HCPWs	30.573	104.066
2012	400	400	HCPWs	29.8161	119.696
2005	400	400	HCPWs	22.5239	114.012
2013	400	400	HCPWs	23.1333	113.267
2018	400	400	HCPWs	30.491	103.872
2006	405.53	405.53	HCPWs	23.1584	113.358
2006	420	420	HCPWs	28.6801	116.032
2017	440	440	HCPWs	39.7545	118.321
1995	449.25	449.25	HCPWs	22.8208	113.069
2010	450	450	FWSCPWs	40.2667	115.733
2011	480	480	HCPWs	37.9896	112.382
2013	484.9	484.9	SSFCPWs	25.2891	110.182
2013	490	490	FWSCPWs	28.5579	115.933
2010	496	496	HCPWs	39.7489	116.143
2004	500	500	FWSCPWs	23.021	113.752
2005	500	500	FWSCPWs	40.1932	116.252
2005	500	500	FWSCPWs	39.9024	116.356
2006	500	500	SSFCPWs	22.6451	114.07
2010	500	500	HCPWs	24.632	102.907
2011	500	500	HCPWs	31.2636	120.632
2007	500	500	HCPWs	40.1544	116.817
2007	510	510	HCPWs	30.4729	114.356
2006	510	510	SSFCPWs	30.3363	112.241
2015	522	522	HCPWs	29.0721	107.926
2005	535	535	HCPWs	28.683	115.858
2004	600	600	SSFCPWs	40.0819	116.497
2004	600	600	HCPWs	35.2519	115.417
2005	600	600	FWSCPWs	40.0327	116.351
2004	600	600	HCPWs	34.1106	118.804
2008	600	600	HCPWs	31.707	117.158
2008	600	600	FCPWs	30.0433	122.107
2001	600	600	HCPWs	30.2529	120.117
2010	600	600	FCPWs	39.8763	116.742
2012	600	600	HCPWs	28.9636	106.491
2012	600	600	HCPWs	25.965	119.271
2012	600	600	HCPWs	21.8691	112.006
2011	600	600	HCPWs	34.8274	114.319
2005	600	600	SSFCPWs	31.1061	121.201
2010	602	602	SSFCPWs	40.0667	115.567
2004	602	602	SSFCPWs	40.0667	116.567
2016	625	625	HCPWs	34.7671	113.753
2010	640	640	HCPWs	34.8035	113.309
2004	650	650	FWSCPWs	40.6205	116.876
2004	676	676	HCPWs	30.2449	120.107
2013	680	680	SSFCPWs	34.3817	108.851
2010	700	700	HCPWs	40.1408	117.122
2008	705	705	HCPWs	30.3079	112.257
2009	720	720	HCPWs	30.5462	114.342
2006	748	748	HCPWs	31.5769	121.635
2003	750	750	HCPWs	34.1422	118.762
2014	750	750	HCPWs	31.7281	117.303
2004	768	768	HCPWs	33.5515	119.113
2006	795	795	HCPWs	30.5491	114.222
2012	795	795	HCPWs	31.7238	121.511
2007	800	800	HCPWs	25.0478	121.532
2007	800	800	FWSCPWs	31.2573	121.447
2006	800	800	HCPWs	22.5237	113.955
2008	800	800	HCPWs	39.0853	117.202
2019	800	800	HCPWs	30.6485	121.094
2013	800	800	HCPWs	34.2931	108.947
2019	810	810	HCPWs	35.0715	112.351
2006	824	824	SSFCPWs	22.5455	114.102
2007	864	864	HCPWs	24.9503	102.749
2014	894.5	894.5	HCPWs	28.5873	113.214
2003	900	900	HCPWs	33.5515	119.113
2015	900	900	HCPWs	29.8956	91.2683
2013	900	900	HCPWs	41.7914	124.144
2010	900	900	SSFCPWs	34.2844	108.852
2019	920	920	HCPWs	24.5548	117.953
2009	984	984	HCPWs	29.0557	116.435
2014	1000	1000	HCPWs	43.8422	125.359
2001	1000	1000	HCPWs	24.3271	102.781
2008	1000	1000	HCPWs	23.5725	120.246
2005	1000	1000	HCPWs	34.7861	117.157
2008	1000	1000	HCPWs	29.5637	106.55
2006	1000	1000	HCPWs	29.0724	106.207
2009	1000	1000	HCPWs	41.0961	121.127
2010	1000	1000	HCPWs	23.7443	114.7
2010	1000	1000	HCPWs	23.7443	114.7
2011	1000	1000	HCPWs	30.2265	120.197
2012	1000	1000	SSFCPWs	40.1258	116.463
2014	1000	1000	HCPWs	25.4134	100.678
2015	1000	1000	HCPWs	35.5071	112.922
2015	1000	1000	HCPWs	39.7412	122.017
2016	1000	1000	HCPWs	40.1408	117.122
2010	1028	1028	SSFCPWs	40.9529	117.963
2020	1067	1067	HCPWs	31.9529	118.799
2020	1120	1120	SSFCPWs	31.6453	120.077
2019	1135	1135	HCPWs	25.1327	108.227
2014	1140	1140	HCPWs	31.3669	120.958
2006	1200	1200	HCPWs	31.7238	121.511
2015	1200	1200	HCPWs	22.8177	108.366
2015	1207	1207	HCPWs	31.597	119.969
2011	1250	1250	HCPWs	24.356	102.594
2019	1250	1250	HCPWs	36.8	117.967
2012	1260	1260	HCPWs	33.7384	112.908
2010	1286	1286	SSFCPWs	26.6779	106.623
2019	1300	1300	HCPWs	27.8956	113.693
2011	1320	1320	HCPWs	31.3	120.58
2009	1328	1328	HCPWs	28.7367	115.85
2009	1334	1334	HCPWs	31.0185	109.401
2008	1397	1397	HCPWs	24.6268	121.783
2003	1400	1400	HCPWs	24.9642	102.719
2003	1400	1400	HCPWs	24.3271	102.781
2001	1440	1440	HCPWs	34.7861	117.157
2008	1496	1496	HCPWs	28.6372	115.817
2003	1500	1500	HCPWs	23.5966	120.457
2015	1500	1500	HCPWs	23.9326	115.776
2014	1500	1500	HCPWs	38.4878	106.231
2017	1500	1500	HCPWs	27.0152	113.397
2008	1540	1540	HCPWs	29.7536	112.197
2002	1600	1600	SSFCPWs	29.9652	121.597
2012	1600	1600	SSFCPWs	42.3235	123.382
2007	1600	1600	SSFCPWs	31.1866	121.658
2010	1661	1661	HCPWs	30.7742	120.706
2018	1680	1680	HCPWs	40.7763	114.896
2004	1687.5	1687.5	FWSCPWs	41.0833	122.083
2017	1715.75	1715.75	HCPWs	27.0197	113.827
2015	1800	1800	HCPWs	27.8802	113.795
2015	1800	1800	HCPWs	35.4699	112.517
2020	1950	1950	HCPWs	26.8784	114.715
1998	2000	2000	HCPWs	24.5153	117.647
2003	2000	2000	FWSCPWs	33.617	119.061
2007	2000	2000	HCPWs	29.4479	106.366
2012	2000	2000	HCPWs	39.8819	116.455
2008	2000	2000	HCPWs	29.5023	106.511
2008	2000	2000	HCPWs	23.1301	113.264
2007	2000	2000	HCPWs	29.9047	122.385
2010	2000	2000	HCPWs	31.8285	120.47
2011	2000	2000	HCPWs	40.1035	116.186
2012	2000	2000	SSFCPWs	41.8557	123.469
2013	2000	2000	HCPWs	26.778	113.538
2012	2020	2020	HCPWs	26.9339	108.147
2010	2025	2025	HCPWs	26.2531	107.522
2020	2090.5	2090.5	HCPWs	32.0614	118.764
2006	2100	2100	SSFCPWs	30.9287	121.576
2001	2104	2104	HCPWs	22.5435	114.058
2016	2160	2160	HCPWs	37.8339	117.006
2015	2160	2160	HCPWs	37.8139	112.579
2008	2190	2190	HCPWs	30.5289	114.305
2011	2200	2200	HCPWs	18.8003	110.328
2011	2200	2200	HCPWs	18.7937	110.393
2011	2200	2200	HCPWs	18.7156	110.402
2011	2200	2200	HCPWs	19.0587	110.519
2011	2200	2200	HCPWs	18.9002	110.41
2019	2220	2220	HCPWs	33.1371	117.379
2013	2266	2266	HCPWs	30.5495	114.414
2005	2300	2300	SSFCPWs	22.5542	114.079
2020	2300	2300	HCPWs	35.7284	114.272
2004	2400	2400	FWSCPWs	34.4747	118.04
2010	2400	2400	HCPWs	22.5644	114.124
1999	2400	2400	HCPWs	30.6685	104.091
2014	2400	2400	HCPWs	24.8259	108.258
2008	2500	2500	HCPWs	40.1039	116.71
2012	2500	2500	HCPWs	26.1812	119.278
2008	2548	2548	HCPWs	24.7168	121.141
2008	2600	2600	HCPWs	20.0301	110.346
2006	2600	2600	SSFCPWs	31.3877	121.722
2006	2700	2700	SSFCPWs	40.5508	116.829
2006	2700	2700	HCPWs	41.8623	123.649
2003	2800	2800	FWSCPWs	24.9372	102.689
2002	2800	2800	FWSCPWs	24.8465	102.727
1987	2800	2800	FWSCPWs	39.0982	117.159
2006	2950	2950	HCPWs	31.8314	117.313
2006	2953	2953	FWSCPWs	25.0478	121.532
2006	3000	3000	SSFCPWs	27.6337	117.925
2008	3000	3000	HCPWs	40.1035	116.72
2020	3000	3000	SSFCPWs	28.6372	115.817
2015	3210	3210	HCPWs	31.4778	120.057
2014	3252	3252	HCPWs	27.87	115.126
2005	3400	3400	SSFCPWs	43.1668	124.351
2003	3550	3550	HCPWs	31.2507	121.44
2010	3632.9	3632.9	HCPWs	27.7252	100.855
2015	3730	3730	HCPWs	22.5274	114.081
2005	3780	3780	HCPWs	41.9198	123.595
2013	3800	3800	HCPWs	39.9369	116.531
2013	3855	3855	HCPWs	35.5052	116.656
2008	3925	3925	HCPWs	24.797	120.942
2010	3989	3989	HCPWs	22.6967	114.045
2007	4000	4000	HCPWs	27.7093	100.862
2020	4000	4000	FWSCPWs	39.9119	116.079
2005	4000	4000	HCPWs	23.1664	107.696
2008	4047	4047	HCPWs	24.9011	120.987
2012	4157.66	4157.66	HCPWs	29.3992	104.466
2008	4164	4164	HCPWs	40.096	117.532
2006	4200	4200	HCPWs	30.599	114.169
2010	4200	4200	HCPWs	31.026	120.294
2015	4243	4243	HCPWs	24.2534	102.537
2008	4562.25	4562.25	HCPWs	29.4954	107.75
2012	4657	4657	HCPWs	30.2549	114.504
2008	5000	5000	HCPWs	23.2105	112.971
2003	5000	5000	SSFCPWs	38.0252	114.45
2012	5000	5000	FWSCPWs	38.0618	114.304
2012	5000	5000	HCPWs	40.4153	116.467
2020	5000	5000	HCPWs	34.7303	113.575
2018	5000	5000	HCPWs	40.3576	115.315
2004	5040	5040	SSFCPWs	31.6838	121.481
2007	5152	5152	HCPWs	23.1533	113.067
2003	5200	5200	FWSCPWs	43.817	125.324
2020	5273	5273	HCPWs	27.0603	110.576
2020	5371.3	5371.3	HCPWs	29.4511	111.882
2013	5550	5550	HCPWs	31.834	117.341
2007	5750	5750	HCPWs	38.5023	106.161
2004	6000	6000	SSFCPWs	30.8824	121.953
2009	6000	6000	HCPWs	40.0966	116.215
2008	6000	6000	HCPWs	41.7147	123.45
2010	6000	6000	HCPWs	30.5307	119.456
2011	6000	6000	HCPWs	36.4697	102.43
2009	6217	6217	HCPWs	44.1645	87.9538
2011	6631	6631	FWSCPWs	22.6273	120.301
2016	6700	6700	HCPWs	34.6779	107.794
2020	6944	6944	HCPWs	32.8506	118.093
2010	7000	7000	SSFCPWs	34.3817	108.851
2013	7000	7000	SSFCPWs	40.1422	116.818
2010	7200	7200	HCPWs	40.0877	116.455
2012	7303.8	7303.8	HCPWs	27.0925	119.348
2007	7380	7380	SSFCPWs	31.5192	121.859
2009	7400	7400	FWSCPWs	34.2667	114.7
2010	7520	7520	HCPWs	31.0755	121.183
2007	7608.59	7608.59	HCPWs	24.9369	102.688
2011	8000	8000	HCPWs	31.878	117.223
2011	8000	8000	HCPWs	31.95	117.867
2017	8000	8000	HCPWs	27.943	120.839
2018	8080	8080	HCPWs	33.5657	118.403
2005	8150	8150	SSFCPWs	39.1636	117.5
2018	8300	8300	HCPWs	30.6743	117.496
2015	8400	8400	FWSCPWs	31.2934	119.067
2018	8509	8509	HCPWs	22.1467	113.363
2018	8812	8812	HCPWs	25.2356	110.18
2016	8870	8870	HCPWs	35.4923	118.738
2004	9000	9000	SSFCPWs	45.3235	125.224
2019	9000	9000	HCPWs	23.1248	113.362
2002	9440	9440	HCPWs	22.7562	114.401
2002	9440	9440	HCPWs	22.7453	114.372
2014	9600	9600	FWSCPWs	31.4911	120.312
2003	9700	9700	SSFCPWs	30.5491	114.222
2019	9800	9800	HCPWs	38.8745	115.465
2005	10000	10000	FWSCPWs	31.8113	119.974
2007	10000	10000	HCPWs	23.4901	113.784
2006	10000	10000	SSFCPWs	25.3113	110.416
2006	10000	10000	SSFCPWs	23.983	116.831
2008	10000	10000	HCPWs	30.7576	105.707
2008	10000	10000	HCPWs	30.6388	119.68
2006	10000	10000	SSFCPWs	23.2123	113.604
2011	10000	10000	HCPWs	39.1629	117.384
2008	10000	10000	HCPWs	38.0377	114.53
2015	10000	10000	HCPWs	28.1057	112.732
2018	10000	10000	HCPWs	24.5448	118.017
2001	10060	10060	HCPWs	24.5188	102.939
2015	10410	10410	HCPWs	28.3367	112.957
2016	11000	11000	HCPWs	34.3122	107.242
2020	11120	11120	HCPWs	29.6999	118.293
2018	11512	11512	HCPWs	25.2356	110.18
2020	12000	12000	HCPWs	41.7939	123.308
2020	12000	12000	HCPWs	24.6578	117.631
2018	12346.9	12346.9	HCPWs	34.6977	113.704
2020	12500	12500	HCPWs	26.6779	106.623
2020	12800	12800	FWSCPWs	31.5081	119.716
2004	13000	13000	SSFCPWs	39.9425	116.469
2004	13300	13300	HCPWs	24.96	102.659
2010	13333.3	13333.3	HCPWs	34.2844	108.852
2018	13334	13334	FWSCPWs	41.4882	120.124
2004	14000	14000	HCPWs	34.2151	117.145
2012	14000	14000	HCPWs	36.6283	101.766
2018	14000	14000	HCPWs	19.9821	110.355
2019	14000	14000	FWSCPWs	31.2579	120.649
2010	14000.7	14000.7	HCPWs	39.9425	116.469
2005	14400	14400	HCPWs	23.3542	116.682
2002	15000	15000	HCPWs	24.3468	102.527
2014	15000	15000	SSFCPWs	30.5584	114.365
2016	15300	15300	HCPWs	34.0583	107.319
2006	15500	15500	FWSCPWs	25.05	121.5
2010	16000	16000	HCPWs	23.021	113.752
2002	16000	16000	HCPWs	24.7798	102.611
2010	16000	16000	HCPWs	35.3807	117.96
2019	16000	16000	HCPWs	39.85	116.769
2004	16096	16096	HCPWs	24.2895	102.753
2005	16250	16250	FWSCPWs	41.7953	81.8513
2015	16666.6	16666.6	HCPWs	39.4104	118.26
2016	16900	16900	HCPWs	39.0767	117.197
2009	17000	17000	HCPWs	43.2518	124.218
2005	17280	17280	HCPWs	23.1664	107.696
2008	18000	18000	HCPWs	31.1077	120.888
2008	18000	18000	HCPWs	31.151	121.124
2019	18000	18000	SSFCPWs	33.4766	118.224
2015	18400	18400	SSFCPWs	31.2908	121.12
2011	19200	19200	HCPWs	26.844	116.337
2011	19200	19200	HCPWs	41.5174	122.766
2003	19900	19900	HCPWs	24.9991	102.861
1990	20000	20000	FWSCPWs	40.221	116.231
2006	20000	20000	HCPWs	23.1163	113.328
2005	20000	20000	HCPWs	30.6084	114.298
2015	20000	20000	SSFCPWs	31.7281	117.303
2016	20000	20000	HCPWs	34.2244	107.833
2016	20000	20000	HCPWs	34.2692	107.927
2015	20000	20000	FWSCPWs	34.8188	113.71
2013	20667	20667	FWSCPWs	23.7413	113.076
2020	20988	20988	HCPWs	35.4411	118.708
2010	21100	21100	HCPWs	27.7564	118.035
2016	21600	21600	HCPWs	34.893	106.864
2001	22000	22000	HCPWs	24.5188	102.939
2008	22100	22100	FCPWs	30.7604	120.766
2018	22126	22126	HCPWs	30.5928	120.654
2005	22670	22670	HCPWs	26.1134	99.9623
2012	23300	23300	HCPWs	31.8206	117.227
2003	24000	24000	SSFCPWs	22.6843	113.929
2010	24000	24000	HCPWs	37.3138	115.953
1998	24000	24000	HCPWs	30.5987	104.117
2018	24284	24284	HCPWs	31.3384	119.822
2018	24992	24992	HCPWs	33.2495	118.193
2003	25000	25000	HCPWs	41.8218	123.56
2019	25436	25436	HCPWs	31.4631	120.123
2006	25541	25541	HCPWs	24.551	102.888
2010	26000	26000	HCPWs	39.7671	116.551
2018	26000	26000	HCPWs	31.3283	120.967
2013	7533750	26250	FWSCPWs	31.0326	121.228
2020	26497	26497	FCPWs	30.3793	114.332
2007	26500	26500	SSFCPWs	40.0174	116.287
2011	26934	26934	HCPWs	39.6954	78.2018
2016	28210	28210	HCPWs	30.498	106.429
2010	28266.9	28266.9	HCPWs	30.2552	119.818
2013	29000	29000	HCPWs	29.4662	108.752
2020	29500	29500	HCPWs	43.7805	125.275
2004	30000	30000	HCPWs	39.9723	116.499
2009	30000	30000	HCPWs	23.7443	114.7
2013	30000	30000	HCPWs	42.5523	123.871
2011	30719	30719	HCPWs	22.6825	114.045
2020	32348	32348	HCPWs	29.6222	106.381
2004	33000	33000	HCPWs	41.7831	121.416
2009	33333.3	33333.3	HCPWs	31.6811	120.502
2015	33700	33700	HCPWs	40.1614	116.346
2007	35000	35000	HCPWs	26.8683	118.313
2014	35000	35000	SSFCPWs	40.2122	116.269
2007	40000	40000	FWSCPWs	22.0455	113.392
2009	40000	40000	HCPWs	25.038	102.664
2009	40000	40000	HCPWs	31.7324	120.057
2006	40000	40000	HCPWs	34.7791	113.727
2009	40000	40000	HCPWs	29.4482	116.045
2006	40000	40000	HCPWs	34.9008	117.115
2016	40000	40000	HCPWs	34.3756	107.9
2010	40000	40000	HCPWs	28.1259	112.928
2016	40000	40000	HCPWs	31.7863	120.807
2016	40000	40000	HCPWs	36.4204	113.388
2007	40000	40000	HCPWs	34.3432	108.94
2014	40900	40900	HCPWs	35.3989	116.474
2018	41100	41100	HCPWs	34.8738	105.665
2007	41500	41500	HCPWs	40.0186	116.392
2005	42600	42600	HCPWs	41.7147	123.45
2017	43200	43200	HCPWs	35.4348	118.401
2011	44000	44000	HCPWs	29.8465	121.264
2005	45000	45000	HCPWs	26.7659	118.263
2016	46700	46700	HCPWs	34.6424	107.132
2010	48000	48000	HCPWs	34.1636	108.222
2010	48000	48000	HCPWs	34.3432	108.94
1998	48600	48600	FWSCPWs	37.1446	122.452
1998	48600	48600	HCPWs	37.2164	122.354
2005	49500	49500	HCPWs	41.8262	124.004
2004	50000	50000	HCPWs	41.8146	123.366
1997	50000	50000	HCPWs	22.5652	114.12
2007	50000	50000	HCPWs	30.7328	104.065
2018	50000	50000	HCPWs	36.6702	117.021
2016	50000	50000	HCPWs	26.1134	99.9623
2009	53333.3	53333.3	HCPWs	29.2748	120.389
2019	53600	53600	HCPWs	29.6222	106.381
2020	54218	54218	SSFCPWs	21.5892	110.906
2020	54300	54300	HCPWs	24.1618	102.774
2020	55102.8	55102.8	HCPWs	34.7231	116.059
2007	56000	56000	HCPWs	41.7879	123.524
2013	56300	56300	HCPWs	34.3432	108.94
2013	56300	56300	HCPWs	38.7421	117.558
2013	56336.2	56336.2	HCPWs	39.0853	117.202
2003	57000	57000	HCPWs	22.9381	120.194
2008	57362	57362	HCPWs	31.5768	119.866
2020	59910	59910	HCPWs	37.8409	106.157
2002	60000	60000	HCPWs	33.4766	118.224
2013	60000	60000	HCPWs	35.4151	116.587
1989	60000	60000	HCPWs	39.0853	117.202
2014	60000	60000	HCPWs	41.7282	123.449
2011	60000	60000	HCPWs	38.0676	111.797
2014	60000	60000	HCPWs	25.6065	100.268
2018	60000	60000	HCPWs	30.5311	111.434
2018	60000	60000	HCPWs	30.2906	111.498
2019	60000	60000	HCPWs	22.6815	113.764
2016	62400	62400	HCPWs	34.4734	113.826
2003	63000	63000	HCPWs	41.8391	123.593
2020	63100	63100	HCPWs	43.7603	125.096
2020	63100	63100	HCPWs	38.5023	106.161
2005	66000	66000	HCPWs	22.9768	108.27
2013	66650	66650	HCPWs	30.2514	119.846
2018	67000	67000	HCPWs	27.9674	120.708
2013	67745	67745	HCPWs	31.2192	120.223
2009	70000	70000	HCPWs	25.6065	100.268
2017	70000	70000	HCPWs	26.2221	99.999
2017	70000	70000	HCPWs	26.2354	99.9676
2015	72000	72000	FWSCPWs	34.009	113.859
2005	73000	73000	HCPWs	40.3313	115.595
2006	73000	73000	SSFCPWs	40.2485	115.597
2018	75000	75000	HCPWs	31.7006	120.593
2020	77495	77495	HCPWs	32.819	118.091
2010	80000	80000	HCPWs	35.3602	116.679
2013	80000	80000	HCPWs	28.1259	112.928
2013	80000	80000	HCPWs	31.7989	120.517
2017	80000	80000	HCPWs	34.8582	118.071
2017	80000	80000	HCPWs	35.099	118.459
2012	80000	80000	HCPWs	26.117	99.9799
2017	80000	80000	HCPWs	25.6065	100.268
2019	83332	83332	HCPWs	38.5209	102.238
2016	86700	86700	HCPWs	34.4437	107.621
1989	87000	87000	HCPWs	40.2031	116.283
2013	87000	87000	HCPWs	40.1916	117.956
2017	87300	87300	FWSCPWs	40.221	116.231
1991	87500	87500	FWSCPWs	24.8093	113.605
1984	87500	87500	SSFCPWs	25.0858	113.749
2016	87600	87600	HCPWs	34.2748	107.75
2019	90000	90000	HCPWs	41.1082	122.994
2014	91337.9	91337.9	HCPWs	35.5168	117.615
2020	92569	92569	HCPWs	36.2034	113.07
2009	93000	93000	FWSCPWs	24.9407	121.551
2016	96000	96000	HCPWs	34.7523	113.23
2016	97093	97093	HCPWs	34.1847	113.8
2011	97500	97500	HCPWs	39.7054	116.313
2020	98300	98300	HCPWs	34.7603	119.339
2007	99800	99800	FWSCPWs	25.0478	121.532
2003	100000	100000	HCPWs	41.7147	123.45
1992	100000	100000	HCPWs	41.5981	119.308
2004	100000	100000	FCPWs	29.3218	121.623
2016	100000	100000	HCPWs	34.5222	107.401
2017	100000	100000	HCPWs	26.0742	100.035
2014	100000	100000	HCPWs	25.6065	100.268
2019	100000	100000	HCPWs	39.4199	116.802
2020	100000	100000	HCPWs	40.7689	114.886
2016	100850	100850	HCPWs	36.8571	118.791
2018	100850	100850	HCPWs	31.4911	120.312
2019	103200	103200	HCPWs	39.9425	116.469
2015	103600	103600	HCPWs	35.6717	112.864
2005	105000	105000	SSFCPWs	39.1636	117.5
2012	105000	105000	FWSCPWs	42.7394	124.524
2004	110000	110000	HCPWs	26.1469	99.9449
2016	111524	111524	HCPWs	34.4203	113.701
2006	112400	112400	HCPWs	34.3962	117.097
2019	116667	116667	HCPWs	34.0783	114.231
2019	117571	117571	HCPWs	32.5295	117.666
2011	120000	120000	HCPWs	29.7942	119.692
2020	120000	120000	HCPWs	30.6914	104.052
2004	125000	125000	HCPWs	31.747	119.985
2011	125083	125083	HCPWs	37.5783	78.2855
1990	126000	126000	HCPWs	22.6562	114.15
2015	130000	130000	HCPWs	35.4444	118.492
2016	130000	130000	HCPWs	26.1134	99.9623
2012	130000	130000	HCPWs	25.6948	100.164
2010	131000	131000	HCPWs	36.7615	116.995
2017	133340	133340	HCPWs	35.6652	118.097
2019	136000	136000	HCPWs	30.7905	121.192
2008	136200	136200	HCPWs	24.3271	102.781
2018	143359	143359	HCPWs	30.2558	119.756
2020	143500	143500	HCPWs	39.7334	98.4943
2002	147333	147333	HCPWs	24.551	102.888
2020	149000	149000	HCPWs	35.7988	112.924
2008	150000	150000	HCPWs	24.3564	102.863
2016	150000	150000	HCPWs	25.6065	100.268
2016	153000	153000	HCPWs	34.3507	107.369
2016	153400	153400	HCPWs	34.2548	107.838
2011	154976	154976	HCPWs	22.6163	120.313
2006	160000	160000	FWSCPWs	24.9001	121.305
2012	160008	160008	HCPWs	28.1259	112.928
2017	160008	160008	HCPWs	34.8206	118.561
2003	166000	166000	HCPWs	40.3338	115.603
2010	168000	168000	HCPWs	31.7013	119.942
2010	170000	170000	HCPWs	40.0376	116.509
2016	170000	170000	HCPWs	25.6065	100.268
2018	185000	185000	HCPWs	34.4336	113.54
2016	197000	197000	HCPWs	38.7421	117.558
2004	200000	200000	HCPWs	39.1492	117.237
2011	200000	200000	HCPWs	26.0762	99.9602
2008	200010	200010	HCPWs	29.51	106.484
2017	200010	200010	HCPWs	35.1997	118.745
2016	204900	204900	HCPWs	34.3549	107.155
2013	210000	210000	HCPWs	26.1134	99.9623
2007	218011	218011	HCPWs	30.7328	104.065
2011	221500	221500	HCPWs	40.6164	109.983
2016	225750	225750	HCPWs	36.2218	113.05
2013	230000	230000	HCPWs	25.6065	100.268
2012	240000	240000	HCPWs	40.5486	110.025
2018	240000	240000	HCPWs	40.3576	115.315
2014	243000	243000	HCPWs	35.5913	118.869
2020	250000	250000	HCPWs	31.458	121.13
2020	250000	250000	HCPWs	39.8478	116.429
2011	250800	250800	HCPWs	41.8387	123.618
2011	256000	256000	HCPWs	23.0775	113.919
2013	259346	259346	FWSCPWs	41.5649	120.446
2018	270000	270000	HCPWs	25.6065	100.268
2011	270000	270000	HCPWs	25.6065	100.268
2014	276700	276700	HCPWs	26.082	99.7608
2018	282700	282700	HCPWs	38.8732	116.458
2011	284227	284227	HCPWs	34.5631	117.734
2013	286681	286681	FWSCPWs	41.637	120.584
2013	289000	289000	HCPWs	35.3795	117.92
2016	290000	290000	HCPWs	25.6065	100.268
2017	300000	300000	HCPWs	35.7506	118.585
2004	307582	307582	HCPWs	30.902	107.632
2012	316000	316000	HCPWs	43.3071	124.335
1996	324500	324500	HCPWs	39.5996	118.161
2008	330000	330000	FWSCPWs	36.0167	116.383
2014	333000	333000	HCPWs	31.8113	119.974
1998	333350	333350	HCPWs	34.893	106.864
2006	333350	333350	FWSCPWs	36.2898	116.456
2010	333350	333350	FWSCPWs	29.7931	120.7
2018	336600	336600	HCPWs	31.4824	120.721
2010	340000	340000	HCPWs	40.2334	116.133
2018	340000	340000	HCPWs	26.1134	99.9623
2012	340000	340000	HCPWs	26.1456	99.9481
2013	347000	347000	HCPWs	35.5413	112.962
2020	367500	367500	HCPWs	39.7325	116.461
2012	373000	373000	HCPWs	35.7201	117.953
2013	375000	375000	SSFCPWs	39.8767	116.191
2012	400000	400000	FWSCPWs	42.9256	124.991
2019	400000	400000	HCPWs	37.3455	116.421
2016	400000	400000	HCPWs	26.0134	100.054
2011	400000	400000	HCPWs	26.0947	100.053
2016	400020	400020	HCPWs	25.9447	113.416
2017	426688	426688	HCPWs	35.1366	118.963
2015	440000	440000	HCPWs	26.1214	99.9435
1998	443300	443300	HCPWs	35.8494	120.011
2011	443300	443300	HCPWs	36.6702	117.021
2013	443300	443300	HCPWs	35.9607	120.198
2020	446689	446689	HCPWs	31.8657	117.153
2020	446689	446689	HCPWs	31.8657	117.153
2018	450000	450000	SSFCPWs	25.696	104.477
2010	456700	456700	HCPWs	34.8173	116.1
2010	460000	460000	HCPWs	30.778	120.716
2016	470000	470000	HCPWs	29.5637	106.55
2020	470459	470459	HCPWs	39.2393	106.781
2014	476024	476024	HCPWs	36.9794	118.043
2019	4300000	477778	HCPWs	36.0825	111.579
2009	484700	484700	HCPWs	25.9504	100.102
2019	13700000	489286	HCPWs	36.2541	111.676
2020	527024	527024	HCPWs	39.272	118.161
2018	530000	530000	HCPWs	26.0134	100.054
2008	535000	535000	HCPWs	42.23	123.76
2008	535000	535000	HCPWs	42.2237	123.726
2011	543360	543360	SSFCPWs	34.0989	108.812
2004	599000	599000	FWSCPWs	34.4257	109.012
2005	600000	600000	HCPWs	22.4668	114.014
2014	600000	600000	HCPWs	37.1896	112.176
2014	620000	620000	HCPWs	25.6065	100.268
2020	650032	650032	HCPWs	31.5943	119.475
2010	657800	657800	HCPWs	42.236	123.745
2016	662003	662003	HCPWs	34.9842	117.27
2013	666700	666700	HCPWs	30.7468	120.756
2012	668000	668000	HCPWs	35.2698	115.565
2012	677227	677227	HCPWs	31.9071	119.967
2012	689520	689520	SSFCPWs	36.7044	119.136
2016	690000	690000	HCPWs	25.6065	100.268
2016	700000	700000	HCPWs	34.3756	107.9
2005	709000	709000	HCPWs	37.4094	118.665
2011	709647	709647	HCPWs	37.5552	118.828
2020	710000	710000	HCPWs	24.5448	118.017
2008	800000	800000	HCPWs	31.4788	120.264
2013	800000	800000	HCPWs	34.2844	108.852
2019	6400000	800000	HCPWs	37.1896	112.176
2017	800000	800000	HCPWs	35.3415	115.692
2009	810700	810700	HCPWs	34.9622	116.985
2012	812707	812707	HCPWs	33.3342	120.029
2019	6630000	828750	HCPWs	35.8763	111.442
2019	6630000	828750	HCPWs	35.6419	111.476
2019	6630000	828750	HCPWs	35.6191	111.372
2009	857500	857500	HCPWs	34.5581	117.764
2020	872000	872000	HCPWs	40.7376	108.637
2017	900045	900045	HCPWs	34.8317	118.668
2008	920694	920694	HCPWs	22.0031	120.747
2014	930000	930000	HCPWs	26.0412	100.074
2013	937800	937800	HCPWs	41.7914	124.144
2009	938000	938000	HCPWs	35.1475	116.919
2004	992000	992000	HCPWs	40.3131	115.62
2005	999000	999000	FWSCPWs	34.8722	117.227
2005	1000000	1000000	HCPWs	34.8035	117.175
2006	1000000	1000000	HCPWs	28.282	121.242
2019	9100000	1.01111e+06	HCPWs	37.6088	112.359
2019	5400000	1080000	HCPWs	37.0275	111.916
2009	1100000	1100000	HCPWs	30.778	120.716
2014	1120056	1120056	HCPWs	34.8317	118.668
2020	1125000	1125000	HCPWs	34.7609	117.2
2008	1158700	1158700	HCPWs	30.778	120.716
2019	3500000	1.16667e+06	HCPWs	37.3584	112.335
2011	1200000	1200000	HCPWs	35.2375	115.477
2014	1200000	1200000	HCPWs	37.4381	112.029
2019	7200000	1200000	HCPWs	37.4381	112.029
2014	1273397	1273397	HCPWs	35.091	118.363
2020	1420000	1420000	HCPWs	38.7719	115.861
2019	7400000	1480000	HCPWs	35.6135	111.224
2009	1.51373e+06	1.51373e+06	HCPWs	34.9622	116.985
2019	9200000	1.53333e+06	HCPWs	35.6045	110.983
2014	1540000	1540000	HCPWs	26.0219	100.089
2020	1559300	1559300	HCPWs	34.9811	118.425
2010	1600000	1600000	SSFCPWs	27.67	119.874
2016	1631415	1631415	HCPWs	35.2641	116.45
2012	1666750	1666750	SSFCPWs	36.7268	118.009
2011	1680000	1680000	HCPWs	26.1431	99.9498
2016	1700000	1700000	HCPWs	25.6065	100.268
2015	1813300	1813300	HCPWs	30.644	121.171
2002	2000000	2000000	FWSCPWs	43.1668	124.351
2007	2000000	2000000	HCPWs	34.8067	117.129
2020	2000100	2000100	HCPWs	31.5772	119.866
2017	2016356	2016356	HCPWs	39.8871	112.657
2012	2110000	2110000	HCPWs	33.3385	120.154
2019	7000000	2.33333e+06	HCPWs	35.5964	110.712
2014	2500000	2500000	HCPWs	30.6974	120.778
2017	2500000	2500000	HCPWs	34.3321	117.119
2020	2520700	2520700	HCPWs	34.6267	118.318
2011	2533000	2533000	FWSCPWs	35.3172	116.623
2009	2.59013e+06	2.59013e+06	HCPWs	30.778	120.716
2017	2870000	2870000	SSFCPWs	45.528	131.956
2015	3000000	3000000	HCPWs	39.1255	117.743
2017	3085500	3085500	HCPWs	35.3035	118.518
2011	3197000	3197000	HCPWs	35.7119	116.497
2011	3333000	3333000	FWSCPWs	34.8035	117.175
2017	3419000	3419000	HCPWs	35.0991	118.369
2012	3580000	3580000	HCPWs	34.7409	117.216
2017	3862000	3862000	HCPWs	35.1822	119.157
2011	4199000	4199000	FWSCPWs	35.3061	116.629
2006	4800000	4800000	HCPWs	41.7147	123.45
2014	5000000	5000000	HCPWs	39.8722	116.44
2017	5560000	5560000	HCPWs	35.6761	117.994
2012	5989000	5989000	HCPWs	36.7419	114.537
2009	6666700	6666700	HCPWs	35.7201	117.953
2005	6667000	6667000	HCPWs	34.8035	117.175
2018	6667000	6667000	HCPWs	31.3515	116.456
2019	6802200	6802200	HCPWs	21.4592	101.565
2014	7100000	7100000	HCPWs	43.5988	93.0166
2011	8660000	8660000	FWSCPWs	34.8706	118.348
2016	8690000	8690000	HCPWs	23.0667	113.336
2008	10000000	10000000	HCPWs	40.5486	110.025
2011	10210800	10210800	HCPWs	37.0783	118.064
2010	13330000	13330000	HCPWs	34.8666	118.35
2014	13334000	13334000	HCPWs	27.8445	102.286
2009	16130000	16130000	FWSCPWs	40.3132	116.434
1998	22700000	22700000	HCPWs	33.7248	120.401
2013	22750000	22750000	HCPWs	41.8372	86.7252
2013	26603000	26603000	HCPWs	35.4346	116.7
2016	33826700	33826700	HCPWs	35.9286	116.403
2002	60000000	60000000	FWSCPWs	38.9618	115.935
